# Supplementary material for: N′-(2,5-Dihydroxy­benzyl­idene)-2-hydr­oxy-3-methyl­benzohydrazide
Source: Acta Crystallogr Sect E Struct Rep Online. 2010 Apr 17;66(Pt 5):o1091. doi: 10.1107/S1600536810013395 (PMC2979248; doi:10.1107/S1600536810013395)
Supplement: Supplementary file 1 [file e-66-o1091-sup1.cif]

##############################################################################
###                                                                        ###
###        Electronic paper (Acta Crystallographica Section E)             ###
###                                                                        ###
##############################################################################
#                                                                            #
# This CIF contains the data in a paper accepted for publication in Acta     #
# Crystallographica Section E. It conforms to the requirements of Notes      #
# for Authors for Section E, and has been peer reviewed under the auspices   #
# of the IUCr Commission on Journals.                                        #
#                                                                            #
# Full details of the Crystallographic Information File format               #
# are given in the paper "The Crystallographic Information File (CIF):       #
# a New Standard Archive File for Crystallography" by S. R. Hall, F. H.      #
# Allen and I. D. Brown [Acta Cryst. (1991), A47, 655-685].                  #
#                                                                            #
# The current version of the core CIF dictionary is obtainable from          #
# ftp://ftp.iucr.org/pub/cif_core.dic. The current version number is 2.4.    #
#                                                                            #
# Software is freely available for graphical display of the structure(s) in  #
# this CIF.  For information consult the CIF home page http://www.iucr.org/  #
# cif/home.html                                                              #
#                                                                            #
# This file may be used for bona fide research purposes within the           #
# scientific community so long as proper attribution is given to the journal # 
# article from which it was obtained.                                        #
#                                                                            #
##############################################################################
                                             
data_global
_audit_creation_method     'form.cif (version 2.0)'
_journal_data_validation_number     ?
_journal_date_recd_electronic     2010-04-06
_journal_date_accepted     2010-04-11
_journal_name_full     'Acta Crystallographica, Section E'
_journal_year     2010
_journal_volume     66
_journal_issue      5
_journal_page_first     o1091
_journal_page_last     o1091
_journal_paper_category     QO
_journal_coeditor_code     OM2333
_publ_contact_author_name     'You-Yue Han'
_publ_contact_author_address
;
Department of Chemistry and Life Science
Chuzhou University
Chuzhou, Anhui 239000
People's Republic of China
;
_publ_contact_author_email     hanyouyue@126.com
_publ_section_title
;
<i>N</i>'-(2,5-Dihydroxybenzylidene)-2-hydroxy-3-methylbenzohydrazide
;
loop_
    _publ_author_name
    _publ_author_address
    'You-Yue Han'
;
Department of Chemistry and Life Science
Chuzhou University
Chuzhou, Anhui 239000
People's Republic of China
;
    'Yong-Hong Li'
;
Department of Chemistry and Life Science
Chuzhou University
Chuzhou, Anhui 239000
People's Republic of China
;
    'Qiu-Rong Zhao'
;
Department of Chemistry and Life Science
Chuzhou University
Chuzhou, Anhui 239000
People's Republic of China
;
data_I
_audit_creation_method     SHELXL-97
_chemical_name_systematic
;
<i>N</i>'-(2,5-Dihydroxybenzylidene)-2-hydroxy-3-methylbenzohydrazide
;
_chemical_name_common     ?
_chemical_formula_moiety     'C15 H14 N2 O4'
_chemical_formula_sum     'C15 H14 N2 O4'
_chemical_formula_iupac     'C15 H14 N2 O4'
_chemical_formula_weight     286.28
_chemical_melting_point     ?
_symmetry_cell_setting     Monoclinic
_symmetry_space_group_name_H-M     'P 21/c'
loop_
    _symmetry_equiv_pos_as_xyz
    'x, y, z'
    '-x, y+1/2, -z+1/2'
    '-x, -y, -z'
    'x, -y-1/2, z-1/2'
_cell_length_a     13.333(2)
_cell_length_b     7.3160(10)
_cell_length_c     13.738(2)
_cell_angle_alpha     90.00
_cell_angle_beta     94.742(2)
_cell_angle_gamma     90.00
_cell_volume     1335.5(3)
_cell_formula_units_Z     4
_cell_measurement_reflns_used     1316
_cell_measurement_theta_min     2.7
_cell_measurement_theta_max     24.5
_cell_measurement_temperature     298(2)
_exptl_crystal_description     block
_exptl_crystal_colour     colorless
_exptl_crystal_size_max     0.25
_exptl_crystal_size_mid     0.23
_exptl_crystal_size_min     0.22
_exptl_crystal_density_diffrn     1.424
_exptl_crystal_density_meas     ?
_exptl_crystal_density_method     'not measured'
_exptl_crystal_F_000     600
_exptl_absorpt_coefficient_mu     0.105
_exptl_absorpt_correction_type     multi-scan
_exptl_absorpt_process_details     '(SADABS; Bruker, 2001)'
_exptl_absorpt_correction_T_min     0.9742
_exptl_absorpt_correction_T_max     0.9773
_exptl_special_details
;
;
_diffrn_ambient_temperature     298(2)
_diffrn_radiation_type     MoK\a
_diffrn_radiation_wavelength     0.71073
_diffrn_radiation_source     'fine-focus sealed tube'
_diffrn_radiation_monochromator     graphite
_diffrn_measurement_device_type     'Bruker SMART CCD area-detector'
_diffrn_measurement_method     '\w scans'
_diffrn_detector_area_resol_mean     ?
_diffrn_reflns_number     7636
_diffrn_reflns_av_R_equivalents     0.0865
_diffrn_reflns_av_sigmaI/netI     0.0772
_diffrn_reflns_theta_min     1.53
_diffrn_reflns_theta_max     27.50
_diffrn_reflns_theta_full     27.50
_diffrn_measured_fraction_theta_max     0.977
_diffrn_measured_fraction_theta_full     0.977
_diffrn_reflns_limit_h_min     -17
_diffrn_reflns_limit_h_max     16
_diffrn_reflns_limit_k_min     -9
_diffrn_reflns_limit_k_max     9
_diffrn_reflns_limit_l_min     -11
_diffrn_reflns_limit_l_max     17
_diffrn_standards_number     0
_diffrn_standards_interval_count     ?
_diffrn_standards_interval_time     ?
_diffrn_standards_decay_%     ?
_refine_special_details
;
Refinement of <i>F</i>^2^ against ALL reflections. The weighted <i>R</i>-factor
wR and goodness of fit <i>S</i> are based on <i>F</i>^2^, conventional
<i>R</i>-factors <i>R</i> are based on <i>F</i>, with <i>F</i> set to zero for
negative <i>F</i>^2^. The threshold expression of <i>F</i>^2^ >
\s(<i>F</i>^2^) is used only for calculating <i>R</i>-factors(gt) etc. and is
not relevant to the choice of reflections for refinement. <i>R</i>-factors
based on <i>F</i>^2^ are statistically about twice as large as those based on
<i>F</i>, and <i>R</i>- factors based on ALL data will be even larger.
;
_reflns_number_total     3002
_reflns_number_gt     1457
_reflns_threshold_expression     I>2\s(I)
_refine_ls_structure_factor_coef     Fsqd
_refine_ls_matrix_type     full
_refine_ls_R_factor_all     0.0979
_refine_ls_R_factor_gt     0.0519
_refine_ls_wR_factor_gt     0.1192
_refine_ls_wR_factor_ref     0.1355
_refine_ls_goodness_of_fit_ref     0.823
_refine_ls_restrained_S_all     0.823
_refine_ls_number_reflns     3002
_refine_ls_number_parameters     197
_refine_ls_number_restraints     1
_refine_ls_hydrogen_treatment     mixed
_refine_ls_weighting_scheme     calc
_refine_ls_weighting_details
                 'calc w=1/[\s^2^(Fo^2^)+(0.0615P)^2^] where P=(Fo^2^+2Fc^2^)/3'
_atom_sites_solution_hydrogens     geom
_atom_sites_solution_primary     direct
_atom_sites_solution_secondary     difmap
_refine_ls_shift/su_max     0.001
_refine_ls_shift/su_max_lt     0.001
_refine_ls_shift/su_mean     0.000
_refine_diff_density_max     0.219
_refine_diff_density_min     -0.258
_refine_ls_extinction_method     none
_refine_ls_extinction_coef     ?
loop_
    _atom_type_symbol
    _atom_type_description
    _atom_type_scat_dispersion_real
    _atom_type_scat_dispersion_imag
    _atom_type_scat_source
    'C' 'C' 0.0033 0.0016
                         'International Tables Vol C Tables 4.2.6.8 and 6.1.1.4'
    'H' 'H' 0.0000 0.0000
                         'International Tables Vol C Tables 4.2.6.8 and 6.1.1.4'
    'N' 'N' 0.0061 0.0033
                         'International Tables Vol C Tables 4.2.6.8 and 6.1.1.4'
    'O' 'O' 0.0106 0.0060
                         'International Tables Vol C Tables 4.2.6.8 and 6.1.1.4'
_computing_data_collection     'SMART (Bruker, 2007)'
_computing_cell_refinement     'SAINT (Bruker, 2007)'
_computing_data_reduction     'SAINT (Bruker, 2007)'
_computing_structure_solution     'SHELXTL (Sheldrick, 2008)'
_computing_structure_refinement     'SHELXTL (Sheldrick, 2008)'
_computing_molecular_graphics     'SHELXTL (Sheldrick, 2008)'
_computing_publication_material     'SHELXTL (Sheldrick, 2008)'
loop_
    _atom_site_type_symbol
    _atom_site_label
    _atom_site_fract_x
    _atom_site_fract_y
    _atom_site_fract_z
    _atom_site_U_iso_or_equiv
    _atom_site_adp_type
    _atom_site_calc_flag
    _atom_site_refinement_flags
    _atom_site_occupancy
    _atom_site_disorder_assembly
    _atom_site_disorder_group
    O O1 0.25674(12) 0.4205(2) 0.31421(10) 0.0660(5) Uani d . 1 . .
    H H1 0.2036 0.3785 0.2893 0.099 Uiso calc R 1 . .
    O O2 0.12591(10) 0.3298(2) 0.17731(10) 0.0530(4) Uani d . 1 . .
    O O3 -0.10549(10) 0.1488(2) 0.03610(9) 0.0528(4) Uani d . 1 . .
    H H3 -0.0498 0.1958 0.0467 0.079 Uiso calc R 1 . .
    O O4 -0.22237(11) 0.1219(2) -0.35891(9) 0.0555(4) Uani d . 1 . .
    H H4 -0.1937 0.2007 -0.3888 0.083 Uiso calc R 1 . .
    N N1 0.15386(12) 0.3685(2) 0.01891(11) 0.0451(4) Uani d D 1 . .
    H H1A 0.1913(15) 0.405(3) -0.0290(12) 0.080 Uiso d D 1 . .
    N N2 0.06052(11) 0.2950(2) -0.00814(11) 0.0441(4) Uani d . 1 . .
    C C1 0.28436(13) 0.4534(3) 0.14397(13) 0.0401(5) Uani d . 1 . .
    C C2 0.31477(14) 0.4737(3) 0.24325(14) 0.0447(5) Uani d . 1 . .
    C C3 0.40822(15) 0.5532(3) 0.27436(15) 0.0513(6) Uani d . 1 . .
    C C4 0.46896(16) 0.6081(3) 0.20408(17) 0.0573(6) Uani d . 1 . .
    H H4A 0.5310 0.6606 0.2235 0.069 Uiso calc R 1 . .
    C C5 0.44147(15) 0.5884(3) 0.10597(16) 0.0570(6) Uani d . 1 . .
    H H5 0.4846 0.6271 0.0602 0.068 Uiso calc R 1 . .
    C C6 0.34987(14) 0.5113(3) 0.07559(14) 0.0496(5) Uani d . 1 . .
    H H6 0.3315 0.4976 0.0092 0.060 Uiso calc R 1 . .
    C C7 0.43835(18) 0.5770(4) 0.38160(16) 0.0771(8) Uani d . 1 . .
    H H7A 0.5062 0.6219 0.3903 0.116 Uiso calc R 1 . .
    H H7B 0.4342 0.4615 0.4142 0.116 Uiso calc R 1 . .
    H H7C 0.3939 0.6628 0.4088 0.116 Uiso calc R 1 . .
    C C8 0.18276(14) 0.3793(3) 0.11571(14) 0.0412(5) Uani d . 1 . .
    C C9 0.03111(14) 0.2882(3) -0.09837(14) 0.0436(5) Uani d . 1 . .
    H H9 0.0720 0.3335 -0.1444 0.052 Uiso calc R 1 . .
    C C10 -0.06605(13) 0.2097(3) -0.12963(13) 0.0385(5) Uani d . 1 . .
    C C11 -0.13067(14) 0.1425(3) -0.06259(13) 0.0404(5) Uani d . 1 . .
    C C12 -0.22281(14) 0.0702(3) -0.09566(15) 0.0470(5) Uani d . 1 . .
    H H12 -0.2653 0.0246 -0.0511 0.056 Uiso calc R 1 . .
    C C13 -0.25242(14) 0.0648(3) -0.19390(14) 0.0462(5) Uani d . 1 . .
    H H13 -0.3150 0.0168 -0.2152 0.055 Uiso calc R 1 . .
    C C14 -0.18970(14) 0.1304(3) -0.26101(13) 0.0413(5) Uani d . 1 . .
    C C15 -0.09706(13) 0.2005(3) -0.22897(13) 0.0418(5) Uani d . 1 . .
    H H15 -0.0544 0.2425 -0.2743 0.050 Uiso calc R 1 . .
loop_
    _atom_site_aniso_label
    _atom_site_aniso_U_11
    _atom_site_aniso_U_22
    _atom_site_aniso_U_33
    _atom_site_aniso_U_12
    _atom_site_aniso_U_13
    _atom_site_aniso_U_23
    O1 0.0648(10) 0.0952(13) 0.0377(8) -0.0074(9) 0.0018(7) 0.0016(8)
    O2 0.0484(8) 0.0677(10) 0.0431(8) -0.0063(7) 0.0044(7) 0.0013(7)
    O3 0.0568(9) 0.0703(10) 0.0313(8) -0.0052(8) 0.0034(6) 0.0003(7)
    O4 0.0528(9) 0.0748(12) 0.0365(8) -0.0068(7) -0.0098(7) -0.0039(7)
    N1 0.0382(9) 0.0598(12) 0.0362(10) -0.0042(8) -0.0040(7) -0.0021(8)
    N2 0.0398(9) 0.0505(11) 0.0403(10) -0.0002(7) -0.0068(7) -0.0037(8)
    C1 0.0392(10) 0.0443(12) 0.0356(11) 0.0047(9) -0.0037(9) -0.0008(9)
    C2 0.0458(11) 0.0502(13) 0.0375(11) 0.0054(10) -0.0001(9) 0.0005(9)
    C3 0.0493(12) 0.0555(14) 0.0463(13) 0.0090(10) -0.0138(10) -0.0075(11)
    C4 0.0376(11) 0.0633(16) 0.0685(16) 0.0023(10) -0.0098(11) -0.0054(12)
    C5 0.0404(12) 0.0762(16) 0.0538(14) -0.0035(11) 0.0004(10) 0.0049(12)
    C6 0.0447(11) 0.0667(15) 0.0364(11) 0.0021(11) -0.0031(9) -0.0001(10)
    C7 0.0754(16) 0.098(2) 0.0525(15) 0.0085(14) -0.0247(13) -0.0169(14)
    C8 0.0413(11) 0.0435(12) 0.0378(11) 0.0035(9) -0.0024(9) -0.0022(9)
    C9 0.0392(11) 0.0523(13) 0.0389(12) 0.0015(9) 0.0011(9) -0.0034(10)
    C10 0.0371(10) 0.0439(12) 0.0342(11) 0.0028(9) 0.0005(8) -0.0039(9)
    C11 0.0456(11) 0.0445(12) 0.0305(11) 0.0037(9) -0.0006(9) -0.0016(9)
    C12 0.0446(11) 0.0514(13) 0.0456(12) -0.0002(9) 0.0082(10) 0.0012(10)
    C13 0.0354(10) 0.0516(13) 0.0505(13) -0.0042(9) -0.0023(9) -0.0051(10)
    C14 0.0399(11) 0.0492(12) 0.0337(11) 0.0042(9) -0.0039(9) -0.0035(9)
    C15 0.0381(11) 0.0549(13) 0.0323(11) 0.0000(9) 0.0024(8) -0.0023(9)
_geom_special_details
;
All esds (except the esd in the dihedral angle between two l.s. planes) are
estimated using the full covariance matrix. The cell esds are taken into
account individually in the estimation of esds in distances, angles and
torsion angles; correlations between esds in cell parameters are only used
when they are defined by crystal symmetry. An approximate (isotropic)
treatment of cell esds is used for estimating esds involving l.s. planes.
;
loop_
    _geom_bond_atom_site_label_1
    _geom_bond_atom_site_label_2
    _geom_bond_site_symmetry_2
    _geom_bond_distance
    _geom_bond_publ_flag
    O1 C2 . 1.351(2) ?
    O1 H1 . 0.8200 ?
    O2 C8 . 1.236(2) ?
    O3 C11 . 1.370(2) ?
    O3 H3 . 0.8200 ?
    O4 C14 . 1.380(2) ?
    O4 H4 . 0.8200 ?
    N1 C8 . 1.356(2) ?
    N1 N2 . 1.378(2) ?
    N1 H1A . 0.899(19) ?
    N2 C9 . 1.270(2) ?
    C1 C2 . 1.398(2) ?
    C1 C6 . 1.400(3) ?
    C1 C8 . 1.481(3) ?
    C2 C3 . 1.409(3) ?
    C3 C4 . 1.371(3) ?
    C3 C7 . 1.505(3) ?
    C4 C5 . 1.375(3) ?
    C4 H4A . 0.9300 ?
    C5 C6 . 1.378(3) ?
    C5 H5 . 0.9300 ?
    C6 H6 . 0.9300 ?
    C7 H7A . 0.9600 ?
    C7 H7B . 0.9600 ?
    C7 H7C . 0.9600 ?
    C9 C10 . 1.449(3) ?
    C9 H9 . 0.9300 ?
    C10 C15 . 1.395(2) ?
    C10 C11 . 1.401(3) ?
    C11 C12 . 1.379(3) ?
    C12 C13 . 1.375(3) ?
    C12 H12 . 0.9300 ?
    C13 C14 . 1.381(3) ?
    C13 H13 . 0.9300 ?
    C14 C15 . 1.376(2) ?
    C15 H15 . 0.9300 ?
loop_
    _geom_angle_atom_site_label_1
    _geom_angle_atom_site_label_2
    _geom_angle_atom_site_label_3
    _geom_angle_site_symmetry_1
    _geom_angle_site_symmetry_3
    _geom_angle
    _geom_angle_publ_flag
    C2 O1 H1 . . 109.5 ?
    C11 O3 H3 . . 109.5 ?
    C14 O4 H4 . . 109.5 ?
    C8 N1 N2 . . 117.67(16) ?
    C8 N1 H1A . . 124.8(15) ?
    N2 N1 H1A . . 117.5(15) ?
    C9 N2 N1 . . 118.55(16) ?
    C2 C1 C6 . . 118.40(17) ?
    C2 C1 C8 . . 118.67(18) ?
    C6 C1 C8 . . 122.87(17) ?
    O1 C2 C1 . . 122.42(18) ?
    O1 C2 C3 . . 116.41(18) ?
    C1 C2 C3 . . 121.17(19) ?
    C4 C3 C2 . . 117.80(18) ?
    C4 C3 C7 . . 122.02(19) ?
    C2 C3 C7 . . 120.2(2) ?
    C3 C4 C5 . . 122.33(19) ?
    C3 C4 H4A . . 118.8 ?
    C5 C4 H4A . . 118.8 ?
    C4 C5 C6 . . 119.8(2) ?
    C4 C5 H5 . . 120.1 ?
    C6 C5 H5 . . 120.1 ?
    C5 C6 C1 . . 120.46(19) ?
    C5 C6 H6 . . 119.8 ?
    C1 C6 H6 . . 119.8 ?
    C3 C7 H7A . . 109.5 ?
    C3 C7 H7B . . 109.5 ?
    H7A C7 H7B . . 109.5 ?
    C3 C7 H7C . . 109.5 ?
    H7A C7 H7C . . 109.5 ?
    H7B C7 H7C . . 109.5 ?
    O2 C8 N1 . . 120.92(18) ?
    O2 C8 C1 . . 121.82(17) ?
    N1 C8 C1 . . 117.26(18) ?
    N2 C9 C10 . . 120.09(18) ?
    N2 C9 H9 . . 120.0 ?
    C10 C9 H9 . . 120.0 ?
    C15 C10 C11 . . 118.53(17) ?
    C15 C10 C9 . . 119.64(18) ?
    C11 C10 C9 . . 121.83(17) ?
    O3 C11 C12 . . 118.53(18) ?
    O3 C11 C10 . . 121.64(17) ?
    C12 C11 C10 . . 119.82(17) ?
    C13 C12 C11 . . 120.65(19) ?
    C13 C12 H12 . . 119.7 ?
    C11 C12 H12 . . 119.7 ?
    C12 C13 C14 . . 120.31(17) ?
    C12 C13 H13 . . 119.8 ?
    C14 C13 H13 . . 119.8 ?
    C15 C14 O4 . . 122.08(18) ?
    C15 C14 C13 . . 119.55(17) ?
    O4 C14 C13 . . 118.36(16) ?
    C14 C15 C10 . . 121.11(18) ?
    C14 C15 H15 . . 119.4 ?
    C10 C15 H15 . . 119.4 ?
loop_
    _geom_hbond_atom_site_label_D
    _geom_hbond_atom_site_label_H
    _geom_hbond_atom_site_label_A
    _geom_hbond_site_symmetry_A
    _geom_hbond_distance_DH
    _geom_hbond_distance_HA
    _geom_hbond_distance_DA
    _geom_hbond_angle_DHA
    O1 H1 O2 . 0.82 1.82 2.5452(19) 147.0
    O3 H3 N2 . 0.82 1.85 2.576(2) 146.0
    O4 H4 O3 4_565 0.82 1.97 2.774(2) 168.6
    N1 H1A O4 2_554 0.899(19) 2.272(15) 3.072(2) 148(2)
