# Supplementary material for: N′-(2,5-Dihydroxy­benzyl­idene)-2-hydr­oxy-3-methyl­benzohydrazide
Source: Acta Crystallogr Sect E Struct Rep Online. 2010 Apr 17;66(Pt 5):o1091. doi: 10.1107/S1600536810013395 (PMC2979248; doi:10.1107/S1600536810013395)
Supplement: Supplementary file 2 [file e-66-o1091-Isup2.hkl]

# 
# h,k,l, Fc-squared, Fo-squared, sigma(Fo-squared) and status flag 
# 
data_I
_shelx_title ' 80403B_0m in  P21/c' 
_shelx_refln_list_code          4 
_shelx_F_calc_maximum      195.32 
_exptl_crystal_F_000       600.00 
_reflns_d_resolution_high  0.7697 
 
loop_ 
 _symmetry_equiv_pos_as_xyz 
 'x, y, z' 
 '-x, y+1/2, -z+1/2' 
 '-x, -y, -z' 
 'x, -y-1/2, z-1/2' 
 
_cell_length_a    13.3330 
_cell_length_b     7.3162 
_cell_length_c    13.7380 
_cell_angle_alpha  90.000 
_cell_angle_beta   94.742 
_cell_angle_gamma  90.000 
 
_shelx_F_squared_multiplier     1.000 
 
loop_ 
 _refln_index_h 
 _refln_index_k 
 _refln_index_l 
 _refln_F_squared_calc 
 _refln_F_squared_meas 
 _refln_F_squared_sigma 
 _refln_observed_status 
   1   0   0     5199.33     5099.69     44.20 o 
   2   0   0     2320.61     2322.39     60.27 o 
   3   0   0     6488.33     6348.09    373.02 o 
   4   0   0        1.55        1.20      0.97 o 
   5   0   0      646.98      696.31     69.65 o 
   6   0   0     2171.90     2064.79    174.23 o 
   7   0   0        0.19        1.69      1.72 o 
   8   0   0       59.83       68.41      9.26 o 
   9   0   0      223.79      184.81     11.60 o 
  10   0   0      183.41      167.45     16.96 o 
  11   0   0       14.11       11.25      3.69 o 
  12   0   0       23.34       11.44      5.35 o 
  13   0   0       23.63       10.41      5.68 o 
  14   0   0        7.01        3.56      5.91 o 
  15   0   0        6.94        1.34      9.71 o 
   1   1   0     1018.38      870.82     19.96 o 
   2   1   0       34.53       31.59      2.09 o 
   3   1   0      790.83      796.37     53.82 o 
   4   1   0      871.02      859.83     31.00 o 
   5   1   0      816.82      795.19     19.72 o 
   6   1   0       24.94       24.38      4.34 o 
   7   1   0      605.82      644.49     13.19 o 
   8   1   0     2081.88     2122.44     68.29 o 
   9   1   0      299.64      282.43      9.53 o 
  10   1   0       13.76       15.91      3.08 o 
  11   1   0       23.48       23.08      3.83 o 
  12   1   0        6.88        7.49      3.01 o 
  13   1   0        2.63        0.92      3.07 o 
  14   1   0        6.53        6.40      4.06 o 
  15   1   0        0.57        2.01      8.37 o 
  16   1   0        0.18        1.34     10.72 o 
  17   1   0        0.42       -0.67     12.72 o 
   0   2   0      823.96      751.39     18.42 o 
   1   2   0    16017.74    13880.08    201.59 o 
   2   2   0     7562.82     6949.90    196.47 o 
   3   2   0      527.10      506.80     26.78 o 
   4   2   0     1203.35     1244.49     67.71 o 
   5   2   0      300.47      334.73     22.46 o 
   6   2   0        8.74       10.83      1.98 o 
   7   2   0      326.03      346.43     18.47 o 
   8   2   0        8.27        7.43      2.19 o 
   9   2   0      107.17      100.40      5.90 o 
  10   2   0        1.78        1.36      2.16 o 
  11   2   0        9.23        5.20      3.15 o 
  12   2   0       37.40       40.36      6.49 o 
  13   2   0        0.33        0.27      4.15 o 
  14   2   0        0.34        0.18      4.72 o 
  15   2   0        0.51        2.18      6.16 o 
  16   2   0        4.43        4.35     10.72 o 
   1   3   0      227.52      189.25     21.10 o 
   2   3   0      245.33      209.32      8.22 o 
   3   3   0      730.01      717.72     17.44 o 
   4   3   0     1457.75     1429.58     74.95 o 
   5   3   0     1109.54     1176.59     77.80 o 
   6   3   0      145.57      150.11      6.60 o 
   7   3   0        3.40        4.16      2.01 o 
   8   3   0      269.69      293.51     12.57 o 
   9   3   0       76.72       66.39      6.78 o 
  10   3   0      362.24      356.66     18.82 o 
  11   3   0       10.25        4.10      4.50 o 
  12   3   0        3.26        3.83      4.82 o 
  13   3   0        9.54        5.82      5.86 o 
  14   3   0        0.77        4.16      6.03 o 
  15   3   0        0.37        6.36      6.67 o 
  16   3   0        0.00        3.49      7.23 o 
   0   4   0     2018.54     1743.87     40.18 o 
   1   4   0       99.52       69.03     29.30 o 
   2   4   0      309.43      310.31      8.52 o 
   3   4   0     4987.71     4599.37    112.01 o 
   4   4   0        6.62        6.96      2.43 o 
   5   4   0      134.54      142.61      6.31 o 
   6   4   0        5.15        0.83      2.11 o 
   7   4   0       70.00       64.85      6.40 o 
   8   4   0       59.70       49.57      8.28 o 
   9   4   0       74.14       80.54     10.53 o 
  10   4   0        1.87        0.15      4.18 o 
  11   4   0       21.90       14.45      6.38 o 
  12   4   0       14.49        4.87      6.19 o 
  13   4   0        0.32        0.44      5.37 o 
  14   4   0        6.61        5.64      6.86 o 
  15   4   0        1.06        1.38      6.99 o 
   1   5   0        7.51        7.56      2.35 o 
   2   5   0       18.54       19.84      3.25 o 
   3   5   0       73.38       71.21      5.20 o 
   4   5   0      270.23      245.18     12.87 o 
   5   5   0        0.94        2.61      2.68 o 
   6   5   0       50.60       44.33      8.28 o 
   7   5   0        2.91        1.45      3.77 o 
   8   5   0       11.33       16.39      6.01 o 
   9   5   0        8.67       12.56      6.14 o 
  10   5   0        0.31       -0.15      4.24 o 
  11   5   0      116.84      105.84     13.84 o 
  12   5   0        8.50        5.31      6.48 o 
  13   5   0        2.59        4.90      6.49 o 
  14   5   0        0.29        1.45      6.24 o 
   0   6   0        0.00       -1.67      4.35 o 
   1   6   0      175.89      173.60      8.32 o 
   2   6   0        5.65        6.81      3.48 o 
   3   6   0        1.86        2.61      2.85 o 
   4   6   0      507.39      465.43     30.14 o 
   5   6   0      154.73      143.97     13.14 o 
   6   6   0      116.39      119.36     12.78 o 
   7   6   0        0.14        0.25      4.81 o 
   8   6   0       13.41       18.78      7.22 o 
   9   6   0        3.98        5.02      5.45 o 
  10   6   0       14.56       15.32      7.06 o 
  11   6   0        4.21        5.82      6.60 o 
  12   6   0        1.68       -2.06      6.01 o 
  13   6   0        2.37        0.67      9.04 o 
   1   7   0       10.14       10.04      4.11 o 
   2   7   0        5.29        2.43      4.42 o 
   3   7   0        3.86        2.40      4.50 o 
   4   7   0        5.16        3.90      5.14 o 
   5   7   0       21.96       15.27      6.67 o 
   6   7   0       32.76       41.34     10.88 o 
   7   7   0       29.94       12.42      7.09 o 
   8   7   0        1.65        2.34      5.91 o 
   9   7   0        0.31        2.83      6.28 o 
  10   7   0        2.91        1.83      6.88 o 
  11   7   0       12.41       11.55      8.75 o 
   0   8   0        2.49        5.36      7.03 o 
   1   8   0        0.12       -0.33      6.36 o 
   2   8   0        7.77        8.38      6.14 o 
   3   8   0       42.82       49.62     10.72 o 
   4   8   0       18.17       17.97      7.93 o 
   5   8   0       11.18       12.22      7.57 o 
   6   8   0      136.06      144.93     16.68 o 
   7   8   0        1.02        0.99      6.74 o 
   8   8   0        4.01        7.15      7.77 o 
   9   8   0        0.54        5.36     12.39 o 
   2   9   0        4.78        1.67      9.04 o 
   3   9   0        2.80        4.69      9.38 o 
   4   9   0        0.00       -0.33      8.71 o 
   5   9   0        1.86       -4.56      6.63 o 
 -17   1   1        0.00        2.68     12.72 o 
 -16   1   1       11.07       13.06     13.06 o 
 -15   1   1        1.20       -2.14      4.62 o 
 -14   1   1        2.10        3.45      4.53 o 
 -13   1   1        0.23        2.64      3.79 o 
 -12   1   1        0.13        1.99      2.85 o 
 -11   1   1       28.86       27.21      4.03 o 
 -10   1   1      107.15      110.18      6.11 o 
  -9   1   1       92.18       98.26      5.47 o 
  -8   1   1        2.94        2.91      1.76 o 
  -7   1   1       46.70       55.60      4.22 o 
  -6   1   1       51.12       52.58      3.37 o 
  -5   1   1      102.77       94.42      6.76 o 
  -4   1   1       52.20       52.41      4.93 o 
  -3   1   1     2324.80     2524.03     79.84 o 
  -2   1   1     6430.65     6382.54    119.32 o 
  -1   1   1      902.68      830.73     10.81 o 
   0   1   1      722.28      644.93     14.35 o 
   1   1   1     2326.73     2150.49     60.67 o 
   2   1   1     4120.75     4251.34    209.56 o 
   3   1   1     1411.36     1509.72    110.68 o 
   4   1   1       54.27       52.52      3.71 o 
   5   1   1      127.04      129.34      6.36 o 
   6   1   1     6980.48     7782.30    348.34 o 
   7   1   1      151.87      148.75      6.05 o 
   8   1   1      939.15     1064.05     40.77 o 
   9   1   1       58.92       58.59      3.98 o 
  10   1   1       21.74       16.94      3.18 o 
  11   1   1       17.64       13.02      3.12 o 
  12   1   1       24.22       13.75      5.83 o 
  13   1   1        0.73        1.17      3.10 o 
  14   1   1       50.11       48.37     10.06 o 
  15   1   1        0.83        3.18      6.63 o 
  16   1   1        5.40        5.51      7.69 o 
 -16   2   1       46.68       60.68     12.79 o 
 -15   2   1        4.46        4.90      6.19 o 
 -14   2   1        4.51        4.59      5.80 o 
 -13   2   1        8.15        8.95      4.56 o 
 -12   2   1        5.33        3.56      3.72 o 
 -11   2   1        2.33        0.96      3.14 o 
 -10   2   1       12.70       12.77      4.08 o 
  -9   2   1        1.08        1.36      2.12 o 
  -8   2   1        1.13        1.25      1.74 o 
  -7   2   1       20.60       21.68      4.81 o 
  -6   2   1       31.82       20.75      7.93 o 
  -5   2   1      579.70      382.36    118.03 o 
  -4   2   1       15.43        8.58      3.76 o 
  -3   2   1     5525.59     5584.24    365.27 o 
  -2   2   1    38148.71    34337.03    100.12 o 
  -1   2   1      142.33      120.21      5.13 o 
   0   2   1     6228.95     5457.43    135.62 o 
   1   2   1    19055.00    17939.34   1580.84 o 
   2   2   1      874.48      828.69     22.51 o 
   3   2   1      616.79      622.92     25.83 o 
   4   2   1      597.16      614.40     41.47 o 
   5   2   1      448.14      487.42     28.25 o 
   6   2   1      463.49      457.72     21.73 o 
   7   2   1      181.56      194.22     14.10 o 
   8   2   1      649.20      686.14     24.45 o 
   9   2   1        1.50        1.63      1.91 o 
  10   2   1       28.64       30.74      4.08 o 
  11   2   1        0.73        0.10      2.70 o 
  12   2   1        0.34        0.99      3.33 o 
  13   2   1       26.55       19.30      5.95 o 
  14   2   1        6.97        5.27      4.83 o 
  15   2   1        0.75        2.68      9.04 o 
  16   2   1       24.22       17.41     12.39 o 
 -16   3   1        0.01        5.02      7.23 o 
 -15   3   1       12.96        4.17      6.84 o 
 -14   3   1       11.58       10.77      6.67 o 
 -13   3   1       13.21        5.96      5.47 o 
 -12   3   1        1.58        3.26      5.09 o 
 -11   3   1       47.93       59.57      7.45 o 
 -10   3   1       46.92       41.94      6.16 o 
  -9   3   1       17.42       13.64      3.98 o 
  -8   3   1       51.00       50.58      5.82 o 
  -7   3   1       33.72       35.24      4.71 o 
  -6   3   1      130.01      132.84      5.68 o 
  -5   3   1      272.50      273.15     12.25 o 
  -4   3   1       48.79       51.31      3.42 o 
  -3   3   1      354.88      244.07     73.86 o 
  -2   3   1       80.57       88.87      3.98 o 
  -1   3   1      230.52      214.91      7.96 o 
   0   3   1      159.64      140.15      8.20 o 
   1   3   1     1233.60     1095.83     15.54 o 
   2   3   1      238.71      227.13     11.47 o 
   3   3   1      401.30      362.35     16.88 o 
   4   3   1     1578.44     1527.82     74.89 o 
   5   3   1     1346.64     1383.74     89.32 o 
   6   3   1      401.34      409.94     18.66 o 
   7   3   1       63.68       61.39      4.31 o 
   8   3   1      110.08      112.39      5.87 o 
   9   3   1      587.49      576.22     17.45 o 
  10   3   1       49.74       40.31      6.58 o 
  11   3   1       42.81       38.28      8.29 o 
  12   3   1        1.02        1.10      4.82 o 
  13   3   1       28.99       25.56      7.86 o 
  14   3   1        0.00        1.00      5.71 o 
  15   3   1        1.87        0.61      6.43 o 
  16   3   1        0.13       -1.48      6.63 o 
 -15   4   1       27.17       42.85     16.24 o 
 -14   4   1       21.53       25.91      9.25 o 
 -13   4   1        3.61        3.35      5.68 o 
 -12   4   1        0.03        3.59      5.67 o 
 -11   4   1       10.91       14.70      6.28 o 
 -10   4   1       12.28       13.49      5.79 o 
  -9   4   1        1.22        0.67      3.79 o 
  -8   4   1       28.40       26.04      5.02 o 
  -7   4   1        1.83        2.07      2.48 o 
  -6   4   1        2.07        2.47      2.31 o 
  -5   4   1       11.09        7.40      2.78 o 
  -4   4   1     3123.75     3203.38    120.66 o 
  -3   4   1     3142.38     2518.19    411.64 o 
  -2   4   1      156.46      143.75      5.90 o 
  -1   4   1       46.71       45.34      4.38 o 
   0   4   1        7.02        8.37      2.32 o 
   1   4   1       66.90       60.24      4.78 o 
   2   4   1     3967.17     3695.18     81.17 o 
   3   4   1      250.54      230.64     12.23 o 
   4   4   1      343.21      322.67     12.19 o 
   5   4   1        5.30        7.13      2.66 o 
   6   4   1        3.83        5.53      2.88 o 
   7   4   1       25.17       26.26      6.51 o 
   8   4   1       33.90       31.14      7.10 o 
   9   4   1      110.31      106.87     11.70 o 
  10   4   1       12.27        7.33      5.23 o 
  11   4   1        4.13        1.81      4.46 o 
  12   4   1        0.96        1.23      5.09 o 
  13   4   1        6.15        6.98      6.03 o 
  14   4   1        0.21        2.54      6.13 o 
  15   4   1        0.81        3.48      7.00 o 
 -14   5   1        1.66        6.21      7.32 o 
 -13   5   1       37.54       36.49     10.20 o 
 -12   5   1       30.48       22.07      8.62 o 
 -11   5   1        3.86        4.08      5.38 o 
 -10   5   1       17.76       12.52      6.36 o 
  -9   5   1        1.08        1.74      4.33 o 
  -8   5   1       15.51       11.22      5.53 o 
  -7   5   1       40.87       41.43      8.17 o 
  -6   5   1        6.36        4.85      3.20 o 
  -5   5   1      371.21      354.72     14.95 o 
  -4   5   1        0.07        0.13      2.26 o 
  -3   5   1        6.88        6.83      2.78 o 
  -2   5   1        0.23       -0.40      1.54 o 
  -1   5   1       67.29       68.84      5.99 o 
   0   5   1       36.57       31.73      4.44 o 
   1   5   1        1.76        2.26      2.43 o 
   2   5   1       39.98       35.64      4.51 o 
   3   5   1     1110.76     1070.72     27.61 o 
   4   5   1        5.91        3.27      2.74 o 
   5   5   1      148.88      138.29     16.07 o 
   6   5   1       42.40       45.40      9.04 o 
   7   5   1        0.48        0.03      3.59 o 
   8   5   1       20.38        9.46      5.31 o 
   9   5   1        0.04        0.67      4.18 o 
  10   5   1      141.56      114.01     13.61 o 
  11   5   1       32.41       32.10      9.39 o 
  12   5   1        2.83        0.57      5.71 o 
  13   5   1        0.17        3.47      6.34 o 
  14   5   1        2.81        8.50      8.48 o 
 -13   6   1       60.23       56.92     18.75 o 
 -12   6   1       14.19       17.65      9.09 o 
 -11   6   1        2.29        4.69      6.67 o 
 -10   6   1        1.93        4.03      5.87 o 
  -9   6   1        9.68        6.93      5.71 o 
  -8   6   1        3.69        2.80      4.75 o 
  -7   6   1        1.62        1.23      4.50 o 
  -6   6   1      237.74      254.24     17.03 o 
  -5   6   1     1711.44     1804.97     95.10 o 
  -4   6   1       52.63       43.96      6.37 o 
  -3   6   1       56.95       56.95      6.69 o 
  -2   6   1       37.04       23.37     11.62 o 
  -1   6   1       10.68        7.13      3.35 o 
   0   6   1       10.87        8.92      2.98 o 
   1   6   1        0.02       -0.70      1.98 o 
   2   6   1        7.78        8.07      3.45 o 
   3   6   1       46.95       42.56      7.93 o 
   4   6   1      213.32      185.52     13.84 o 
   5   6   1        0.03        1.00      4.69 o 
   6   6   1        5.46        8.78      5.23 o 
   7   6   1        5.79        8.31      5.56 o 
   8   6   1        0.84        0.86      6.36 o 
   9   6   1        0.46        2.88      5.29 o 
  10   6   1        3.79        3.83      5.56 o 
  11   6   1        3.58        9.33      8.37 o 
  12   6   1        7.50        7.40      7.24 o 
 -11   7   1        0.19        0.25      6.57 o 
 -10   7   1        2.19        8.17      7.91 o 
  -9   7   1        3.10        7.88      7.15 o 
  -8   7   1       20.16       29.08      9.15 o 
  -7   7   1       19.55       19.09      7.69 o 
  -6   7   1       14.60        8.93      6.01 o 
  -5   7   1       40.10       42.00      9.47 o 
  -4   7   1      116.01      120.20     13.14 o 
  -3   7   1        0.11       -1.15      4.18 o 
  -2   7   1        9.46        6.27      9.54 o 
  -1   7   1        8.08        4.73      3.71 o 
   0   7   1        3.55        5.19      4.50 o 
   1   7   1       46.64       62.19      9.59 o 
   2   7   1      204.20      205.73     15.38 o 
   3   7   1       33.03       33.89      8.20 o 
   4   7   1       44.22       44.96      9.24 o 
   5   7   1       22.72       26.73      8.04 o 
   6   7   1        0.53       -0.05      4.82 o 
   7   7   1       12.32        9.04      6.63 o 
   8   7   1        8.20        4.39      6.27 o 
   9   7   1        3.37        0.49      6.43 o 
  10   7   1        1.89       -0.92      5.55 o 
  11   7   1        3.22       -6.24      5.88 o 
  -9   8   1        0.77        0.33     12.05 o 
  -8   8   1        1.71        0.74      6.67 o 
  -7   8   1       68.44       87.32     14.31 o 
  -6   8   1      147.55      177.10     27.96 o 
  -5   8   1        3.24        2.27      6.86 o 
  -4   8   1       19.15       17.56      7.72 o 
  -3   8   1        0.77        2.68      7.70 o 
  -2   8   1        0.40       -1.67      6.70 o 
  -1   8   1       15.41       21.27      7.22 o 
   0   8   1        8.28       -4.02      6.36 o 
   1   8   1        0.25        1.50      5.29 o 
   2   8   1        0.01       -0.88      5.14 o 
   3   8   1        0.38       -1.00      5.21 o 
   4   8   1        4.73        3.68      6.34 o 
   5   8   1       40.53       26.28      9.08 o 
   6   8   1       11.07       14.80      8.17 o 
   7   8   1        1.74        0.07      6.74 o 
   8   8   1        0.54       -1.32      7.00 o 
  -5   9   1        3.79        7.37     10.38 o 
  -4   9   1        3.46       -0.67      9.04 o 
  -3   9   1       16.19       34.82     14.06 o 
   1   9   1        5.94        2.34      9.71 o 
   2   9   1        0.48        0.67      9.04 o 
   3   9   1        1.10        1.34      9.04 o 
   4   9   1        5.06        3.45      7.93 o 
   5   9   1       10.41        7.00      8.28 o 
 -17   0   2        6.46        0.67     13.06 o 
 -16   0   2        5.19        3.35     10.38 o 
 -15   0   2       29.34       12.05     11.72 o 
 -14   0   2       58.04       85.05     17.75 o 
 -13   0   2       73.90       70.99     15.74 o 
 -12   0   2       33.85       25.52      6.91 o 
 -11   0   2      101.35      117.52     11.10 o 
 -10   0   2      833.34      829.00     80.52 o 
  -9   0   2        0.03       -0.20      1.74 o 
  -8   0   2       57.70       50.88      5.84 o 
  -7   0   2        5.08        3.30      1.91 o 
  -6   0   2      369.05      366.04     13.02 o 
  -5   0   2     1223.85     1380.21     23.19 o 
  -4   0   2     1627.83     1792.10     24.15 o 
  -3   0   2      153.34      226.20      7.81 o 
  -2   0   2     5752.86     6816.78     55.25 o 
  -1   0   2    15184.10    16130.16     86.72 o 
   0   0   2     1195.41     1245.91     12.76 o 
   1   0   2       70.80       69.33      3.52 o 
   2   0   2      798.35      671.46     70.65 o 
   3   0   2      267.20      272.35     18.73 o 
   4   0   2     2860.67     2671.55    118.74 o 
   5   0   2     1492.82     1406.81     48.22 o 
   6   0   2     3218.14     3312.20     72.66 o 
   7   0   2      260.91      279.11     11.39 o 
   8   0   2        0.02        3.82      2.19 o 
   9   0   2       84.59       83.49      6.33 o 
  10   0   2       18.15       22.15      4.18 o 
  11   0   2        0.13        0.30      2.71 o 
  12   0   2       11.25       10.35      5.09 o 
  13   0   2      111.69       93.86     11.48 o 
  14   0   2      342.05      277.25     26.79 o 
  15   0   2       11.75       10.05      9.71 o 
  16   0   2        4.77        2.68     10.38 o 
 -17   1   2       12.15        9.71     14.06 o 
 -16   1   2        0.01        1.31      5.56 o 
 -15   1   2       10.83       13.70      6.36 o 
 -14   1   2        1.30        0.26      4.19 o 
 -13   1   2       47.50       56.41      8.04 o 
 -12   1   2        6.32        5.80      3.75 o 
 -11   1   2       75.29       86.21      6.70 o 
 -10   1   2      872.45      889.12     46.76 o 
  -9   1   2      264.58      283.88     19.11 o 
  -8   1   2        0.18        0.65      1.54 o 
  -7   1   2      384.74      373.49     20.98 o 
  -6   1   2      363.49      391.49     18.85 o 
  -5   1   2      125.01      134.74      5.80 o 
  -4   1   2      555.85      583.24     32.16 o 
  -3   1   2     2770.65     3060.43     70.41 o 
  -2   1   2     3645.13     3691.09     81.08 o 
  -1   1   2      561.36      554.41     25.59 o 
   0   1   2       81.28       70.49      3.87 o 
   1   1   2        3.52        3.39      1.08 o 
   2   1   2      929.45      862.37     36.51 o 
   3   1   2      614.13      667.05     42.63 o 
   4   1   2     1019.13     1102.68     64.06 o 
   5   1   2      998.48     1165.28     69.68 o 
   6   1   2     1912.16     2304.23    107.14 o 
   7   1   2     1140.89     1291.69     54.66 o 
   8   1   2       85.39      101.09      4.42 o 
   9   1   2        0.05        0.44      1.46 o 
  10   1   2        5.24        3.70      2.33 o 
  11   1   2       53.89       55.24      4.98 o 
  12   1   2       38.13       20.08      4.22 o 
  13   1   2        4.36        2.36      4.18 o 
  14   1   2        1.52        1.33      4.63 o 
  15   1   2        0.01        3.20      6.51 o 
  16   1   2        0.44        4.02      9.71 o 
 -16   2   2       31.42       43.20     11.01 o 
 -15   2   2        0.03       -0.90      5.67 o 
 -14   2   2       58.36       56.57      8.60 o 
 -13   2   2        4.36        4.97      4.11 o 
 -12   2   2       28.32       32.30      6.35 o 
 -11   2   2      203.70      195.25     11.47 o 
 -10   2   2       21.07       22.08      4.88 o 
  -9   2   2      377.36      382.07     14.09 o 
  -8   2   2       55.40       58.22      4.62 o 
  -7   2   2       33.78       35.27      3.53 o 
  -6   2   2      418.73      397.24     12.66 o 
  -5   2   2       60.43       59.99      3.40 o 
  -4   2   2       76.20       84.09      3.29 o 
  -3   2   2     2231.16     2293.36     44.04 o 
  -2   2   2      318.94      336.53     13.10 o 
  -1   2   2      500.30      441.75     10.44 o 
   0   2   2     1393.76     1250.12     18.44 o 
   1   2   2      417.24      267.39     47.86 o 
   2   2   2      752.79      704.10     18.96 o 
   3   2   2       21.88       23.60      1.95 o 
   4   2   2      943.23      936.92     38.51 o 
   5   2   2        7.00        9.82      1.92 o 
   6   2   2        0.74        1.81      1.39 o 
   7   2   2      368.23      423.21     26.15 o 
   8   2   2       54.99       69.80      4.97 o 
   9   2   2       22.14       19.03      3.11 o 
  10   2   2        0.00        0.32      2.22 o 
  11   2   2       20.73       16.55      4.29 o 
  12   2   2       82.07       61.13      6.82 o 
  13   2   2       10.67        3.49      4.06 o 
  14   2   2        1.05        0.76      4.38 o 
  15   2   2       44.20       42.49     10.72 o 
  16   2   2        2.00        1.18      7.63 o 
 -16   3   2       10.67       20.79      9.57 o 
 -15   3   2        5.96        5.31      7.08 o 
 -14   3   2       19.77       28.00      9.15 o 
 -13   3   2       49.22       48.12     10.28 o 
 -12   3   2        0.09       -1.48      3.41 o 
 -11   3   2        0.23       -0.67      3.09 o 
 -10   3   2      208.20      195.57     11.24 o 
  -9   3   2      153.75      143.60     12.54 o 
  -8   3   2      497.83      504.40     15.96 o 
  -7   3   2      106.23      107.15      7.40 o 
  -6   3   2       15.51       13.19      4.21 o 
  -5   3   2      299.74      333.45     13.23 o 
  -4   3   2      878.78      933.94     51.25 o 
  -3   3   2      199.82      181.41      5.24 o 
  -2   3   2      537.30      485.35     12.98 o 
  -1   3   2      827.74      745.35     16.73 o 
   0   3   2      155.12      145.80      5.11 o 
   1   3   2      328.43      287.87      6.81 o 
   2   3   2        1.88        0.27      1.21 o 
   3   3   2        0.01        0.03      1.14 o 
   4   3   2     2327.97     2308.90     80.61 o 
   5   3   2       31.83       29.79      3.72 o 
   6   3   2       53.50       46.07      3.59 o 
   7   3   2       10.67       11.27      2.93 o 
   8   3   2      117.58      121.63      7.78 o 
   9   3   2       36.47       33.92      4.87 o 
  10   3   2       46.79       43.52      5.68 o 
  11   3   2        0.27        0.16      3.34 o 
  12   3   2       21.65       13.21      5.30 o 
  13   3   2        5.93        5.36      4.81 o 
  14   3   2        0.41        2.42      5.79 o 
  15   3   2        0.07       -1.90      5.87 o 
  16   3   2        1.23       -4.35     10.72 o 
 -15   4   2       52.57       80.25     14.39 o 
 -14   4   2        0.11       -1.00      6.25 o 
 -13   4   2       57.47       74.14     12.78 o 
 -12   4   2       22.05       10.48      6.57 o 
 -11   4   2        6.20        5.54      5.23 o 
 -10   4   2       18.76       19.34      4.94 o 
  -9   4   2       47.78       46.35      6.63 o 
  -8   4   2      198.21      187.87     10.65 o 
  -7   4   2      555.56      357.21    190.62 o 
  -6   4   2       60.86       37.00     27.03 o 
  -5   4   2      450.62      423.95     13.70 o 
  -4   4   2     1395.27     1369.68     61.76 o 
  -3   4   2       96.51      100.93      4.97 o 
  -2   4   2       90.90       74.43      6.84 o 
  -1   4   2        7.08        6.28      2.21 o 
   0   4   2       23.56       20.57      2.84 o 
   1   4   2      374.02      331.26      8.60 o 
   2   4   2      143.19      139.01      5.69 o 
   3   4   2      308.92      283.67     14.61 o 
   4   4   2       36.93       40.16      3.73 o 
   5   4   2       22.89       28.42      5.12 o 
   6   4   2       85.74       87.76     10.90 o 
   7   4   2       15.58       18.90      4.39 o 
   8   4   2       43.69       35.20      7.57 o 
   9   4   2        5.16        1.92      3.70 o 
  10   4   2        8.93        8.56      5.38 o 
  11   4   2       91.67       73.89     14.73 o 
  12   4   2        1.75       -0.84      4.89 o 
  13   4   2        3.73        1.26      5.76 o 
  14   4   2        2.71       -5.94      5.87 o 
  15   4   2        0.04        0.98      6.81 o 
 -14   5   2       47.92       55.29     13.02 o 
 -13   5   2        1.39        1.27      6.60 o 
 -12   5   2       10.87       15.24      7.58 o 
 -11   5   2        1.02       -1.88      4.58 o 
 -10   5   2        2.94        5.43      5.43 o 
  -9   5   2       88.85       74.66     11.12 o 
  -8   5   2        9.55        8.39      4.04 o 
  -7   5   2      696.52      714.94     33.39 o 
  -6   5   2       68.76       70.01      7.19 o 
  -5   5   2      119.38       62.60     41.04 o 
  -4   5   2       87.06       86.38      7.81 o 
  -3   5   2      104.55       97.62      7.33 o 
  -2   5   2        9.14       11.21      3.33 o 
  -1   5   2       99.11      102.08      6.95 o 
   0   5   2      361.90      358.72     10.46 o 
   1   5   2      218.00      214.75      8.05 o 
   2   5   2      265.85      256.86      8.61 o 
   3   5   2      785.23      803.74     24.28 o 
   4   5   2        1.94        2.34      2.45 o 
   5   5   2       19.74       18.16      4.26 o 
   6   5   2        2.82        0.67      4.02 o 
   7   5   2       33.11       24.06      6.76 o 
   8   5   2       12.80       16.18      6.24 o 
   9   5   2        8.64        6.95      5.69 o 
  10   5   2       90.26       70.39     11.47 o 
  11   5   2        9.17        9.87      6.72 o 
  12   5   2        3.01        2.72      5.38 o 
  13   5   2        0.39        4.43      6.92 o 
  14   5   2        0.34       -2.25      6.91 o 
 -12   6   2        5.31        5.33      7.43 o 
 -11   6   2        3.46       -1.29      6.14 o 
 -10   6   2        1.84        1.72      5.63 o 
  -9   6   2        0.51        2.45      4.58 o 
  -8   6   2       45.44       52.92     10.30 o 
  -7   6   2        0.62       -0.44      4.24 o 
  -6   6   2       56.02       54.24      9.59 o 
  -5   6   2       93.94       98.12      8.87 o 
  -4   6   2       20.06       10.32      6.56 o 
  -3   6   2       19.28       13.90      4.17 o 
  -2   6   2        0.77        1.76      2.83 o 
  -1   6   2        0.47        1.99      3.29 o 
   0   6   2       53.12       45.59      5.01 o 
   1   6   2        5.14        3.82      3.13 o 
   2   6   2        1.97        0.73      3.86 o 
   3   6   2       23.93       17.30      4.81 o 
   4   6   2        4.93        2.28      3.77 o 
   5   6   2       48.25       45.44      8.88 o 
   6   6   2        2.44        4.71      4.81 o 
   7   6   2        3.11        1.50      4.85 o 
   8   6   2        5.79        2.92      5.38 o 
   9   6   2       19.16       26.10      8.67 o 
  10   6   2       35.03       26.51      8.99 o 
  11   6   2        2.17        0.31      5.77 o 
  12   6   2        0.93        3.01      7.03 o 
 -11   7   2        3.92        5.68      7.35 o 
 -10   7   2        0.88       -4.02      5.93 o 
  -9   7   2        0.51       -4.22      5.79 o 
  -8   7   2        0.53        2.64      5.55 o 
  -7   7   2      155.93      172.36     16.90 o 
  -6   7   2       29.61       36.02      9.33 o 
  -5   7   2      102.76      129.64     13.85 o 
  -4   7   2        3.52        6.46      5.38 o 
  -3   7   2        0.51        0.09      3.61 o 
  -2   7   2       12.86        8.93      5.23 o 
  -1   7   2        1.62       -0.32      3.39 o 
   0   7   2        0.06       -0.84      4.50 o 
   1   7   2       84.54       66.97     14.40 o 
   2   7   2        1.56        1.61      4.46 o 
   3   7   2       17.60       13.98      6.01 o 
   4   7   2        0.60        3.01      4.65 o 
   5   7   2        3.57        2.97      5.05 o 
   6   7   2        7.56        5.85      6.03 o 
   7   7   2        2.55       -1.88      5.29 o 
   8   7   2       13.26       17.59      7.79 o 
   9   7   2        3.36        4.33      7.09 o 
  10   7   2        0.01       -2.78      5.94 o 
  -9   8   2        0.31       10.05     12.72 o 
  -8   8   2       50.71       87.02     14.92 o 
  -7   8   2       83.07      101.56     14.87 o 
  -6   8   2        4.47        5.18      7.06 o 
  -5   8   2       54.60       64.09     12.05 o 
  -4   8   2       48.28       47.21     14.73 o 
  -3   8   2       10.82        9.38      8.71 o 
  -2   8   2        5.92        6.87      6.24 o 
   0   8   2       14.98        9.74      6.43 o 
   1   8   2        8.62       12.12      6.82 o 
   2   8   2        0.16       -0.02      5.07 o 
   3   8   2       25.21       25.48      8.45 o 
   4   8   2        5.12        7.22      6.43 o 
   5   8   2        5.70        8.73      6.74 o 
   6   8   2        7.20        4.24      6.29 o 
   7   8   2        0.01        2.18      6.96 o 
   8   8   2        9.00        3.84      7.88 o 
  -5   9   2        3.19        3.35     10.05 o 
  -4   9   2       71.00       89.07     20.43 o 
   1   9   2        0.07        4.35      9.04 o 
   2   9   2        3.01       -0.57      6.96 o 
   3   9   2        8.91        8.26      7.32 o 
   4   9   2        7.53        3.57      7.88 o 
   5   9   2        0.25        2.65      7.72 o 
 -17   1   3        6.45       10.05      9.82 o 
 -16   1   3        0.36       -2.18      7.34 o 
 -15   1   3        1.92        1.98      5.00 o 
 -14   1   3        0.29        2.41      4.48 o 
 -13   1   3        2.66        5.43      4.63 o 
 -12   1   3     1525.91     1740.95     34.38 o 
 -11   1   3      140.32      144.20     10.23 o 
 -10   1   3      976.37     1083.19     24.65 o 
  -9   1   3      280.62      310.52     12.63 o 
  -8   1   3        3.32        2.30      2.21 o 
  -7   1   3      109.96      106.01      6.82 o 
  -6   1   3      442.60      457.18     12.69 o 
  -5   1   3        2.24        4.12      1.91 o 
  -4   1   3        0.56       -0.25      1.07 o 
  -3   1   3     2118.48     2030.79    141.86 o 
  -2   1   3      216.61      202.61     10.00 o 
  -1   1   3       85.05       95.75      5.79 o 
   0   1   3        1.70        5.18      0.99 o 
   1   1   3      183.32      193.33      7.83 o 
   2   1   3       24.48       17.70      3.62 o 
   3   1   3       20.00       18.43      1.68 o 
   4   1   3      455.40      462.65     16.24 o 
   5   1   3      736.30      848.69     35.51 o 
   6   1   3       29.50       28.36      4.38 o 
   7   1   3       84.94       91.41      4.25 o 
   8   1   3       46.10       48.41      5.69 o 
   9   1   3       90.21       79.93      7.78 o 
  10   1   3       13.36       12.11      3.08 o 
  11   1   3       44.39       49.04      5.81 o 
  12   1   3       49.73       32.17      6.43 o 
  13   1   3       12.51        7.00      5.00 o 
  14   1   3        5.44        2.80      5.02 o 
  15   1   3       10.96        8.17      7.06 o 
  16   1   3       14.99       20.76     13.39 o 
 -16   2   3       20.53       12.15      8.04 o 
 -15   2   3        6.53        9.24      6.03 o 
 -14   2   3        8.31        6.77      5.02 o 
 -13   2   3       74.53       79.16      9.39 o 
 -12   2   3       11.16       17.69      5.39 o 
 -11   2   3       80.83      101.59      9.26 o 
 -10   2   3        1.07        4.06      3.25 o 
  -9   2   3      224.78      242.58     11.70 o 
  -8   2   3      233.35      242.47     10.94 o 
  -7   2   3       30.08       39.17      5.00 o 
  -6   2   3       65.90       68.89      5.78 o 
  -5   2   3       42.53       47.37      4.57 o 
  -4   2   3      298.50      331.59     13.68 o 
  -3   2   3      123.63      113.48      8.83 o 
  -2   2   3     1887.95     1816.36     77.78 o 
  -1   2   3      740.34      696.04     30.59 o 
   0   2   3      175.23      150.83     10.80 o 
   1   2   3      624.72      570.27     54.55 o 
   2   2   3        3.54        2.20      0.96 o 
   3   2   3      634.91      620.73     32.85 o 
   4   2   3      117.13      130.65      4.13 o 
   5   2   3      588.60      555.36     37.89 o 
   6   2   3      218.99      200.74     14.55 o 
   7   2   3        2.27        0.80      1.43 o 
   8   2   3       21.19       23.09      4.20 o 
   9   2   3        0.36        1.52      2.20 o 
  10   2   3        3.17        2.07      2.62 o 
  11   2   3      194.04      146.21      8.82 o 
  12   2   3      107.13       76.59      7.53 o 
  13   2   3       62.37       55.83      7.08 o 
  14   2   3       82.44       74.52     12.55 o 
  15   2   3       68.92       69.29     12.78 o 
  16   2   3       22.23       22.12     10.17 o 
 -16   3   3        5.84        3.91      7.79 o 
 -15   3   3       16.70       12.57      8.51 o 
 -14   3   3      106.01      120.38     15.16 o 
 -13   3   3      253.51      256.07     15.26 o 
 -12   3   3       55.30       56.63      8.25 o 
 -11   3   3       51.57       48.61      7.24 o 
 -10   3   3       89.50      102.37      9.09 o 
  -9   3   3     1698.30     1712.93     31.38 o 
  -8   3   3      416.98      438.03     20.03 o 
  -7   3   3       11.25        5.71      2.75 o 
  -6   3   3        6.37        8.40      2.74 o 
  -5   3   3       80.13       87.04      6.17 o 
  -4   3   3        1.50        3.42      1.91 o 
  -3   3   3      456.86      445.63     11.92 o 
  -2   3   3      315.51      322.19     11.38 o 
  -1   3   3       34.21       38.19      3.57 o 
   0   3   3      775.43      726.15     22.72 o 
   1   3   3       94.96       89.50      3.51 o 
   2   3   3        1.24        1.37      0.94 o 
   3   3   3      551.07      549.54     20.10 o 
   4   3   3      455.03      451.26     16.93 o 
   5   3   3       19.73       15.94      3.10 o 
   6   3   3       54.16       50.44      5.27 o 
   7   3   3        0.00       -0.59      1.90 o 
   8   3   3      271.23      264.47     17.38 o 
   9   3   3        0.15        0.61      2.38 o 
  10   3   3        2.52        2.33      2.85 o 
  11   3   3        0.77        0.52      3.41 o 
  12   3   3        1.87       -1.14      3.76 o 
  13   3   3       13.81        3.29      4.66 o 
  14   3   3        9.78        4.34      5.24 o 
  15   3   3       18.26       12.68      9.71 o 
 -15   4   3        4.83       -1.66      7.06 o 
 -14   4   3        6.12        4.22      7.39 o 
 -13   4   3        5.72       -2.14      5.01 o 
 -12   4   3       11.96        6.08      6.27 o 
 -11   4   3       12.67       13.15      4.86 o 
 -10   4   3       71.10       71.42      8.32 o 
  -9   4   3       21.42       24.15      5.40 o 
  -8   4   3      105.93      103.43      8.67 o 
  -7   4   3       19.32       15.27      4.13 o 
  -6   4   3        0.81        0.85      2.38 o 
  -5   4   3      111.07      109.59      7.40 o 
  -4   4   3        0.51        0.32      1.91 o 
  -3   4   3       52.75       55.37      5.28 o 
  -2   4   3       10.01       12.56      2.96 o 
  -1   4   3      434.51      422.04     12.28 o 
   0   4   3      103.92       83.83      4.81 o 
   1   4   3      101.41       92.02      5.80 o 
   2   4   3      185.49      178.75      6.07 o 
   3   4   3        1.58        0.79      1.65 o 
   4   4   3       38.03       32.97      7.87 o 
   5   4   3        0.28       -0.03      1.87 o 
   6   4   3       65.39       59.45      5.68 o 
   7   4   3       29.35       26.17      4.48 o 
   8   4   3        2.00        1.12      2.53 o 
   9   4   3       23.57       17.70      5.20 o 
  10   4   3      204.28      167.46     12.18 o 
  11   4   3        0.50       -1.15      3.38 o 
  12   4   3        5.46        4.24      5.62 o 
  13   4   3        3.61        2.18      5.68 o 
  14   4   3        2.19       -3.39      5.88 o 
  15   4   3        4.81        6.71      7.80 o 
 -14   5   3        2.74        8.48      8.37 o 
 -13   5   3        8.39        7.37      8.05 o 
 -12   5   3        5.70        5.93      5.88 o 
 -11   5   3       17.66       21.17      7.79 o 
 -10   5   3        5.05        4.54      5.67 o 
  -9   5   3       12.90        7.77      4.13 o 
  -8   5   3      552.00      556.10     19.31 o 
  -7   5   3      813.13      824.29     43.94 o 
  -6   5   3       45.36       41.05      6.07 o 
  -5   5   3       15.04       16.54      4.31 o 
  -4   5   3        2.64        4.84      2.86 o 
  -3   5   3       13.20       17.75      4.05 o 
  -2   5   3       48.90       50.83      5.60 o 
  -1   5   3        5.76        3.76      2.24 o 
   0   5   3       51.00       51.03      4.57 o 
   1   5   3       31.14       29.82      3.70 o 
   2   5   3      218.08      220.44     12.26 o 
   3   5   3       22.13       21.28      5.55 o 
   4   5   3        0.01       -1.27      2.65 o 
   5   5   3       23.16       19.67      4.56 o 
   6   5   3        0.15       -0.19      2.65 o 
   7   5   3       10.76        9.38      4.97 o 
   8   5   3        1.01       -0.41      4.18 o 
   9   5   3       36.03       23.83      8.04 o 
  10   5   3        0.94        8.96      6.01 o 
  11   5   3        0.37       -3.70      4.75 o 
  12   5   3        0.26       -1.20      6.01 o 
  13   5   3        3.59        1.52      6.52 o 
  14   5   3        0.93        0.33      8.71 o 
 -12   6   3        1.40        0.65      6.44 o 
 -11   6   3        8.32       13.65      7.86 o 
 -10   6   3       22.21       20.76      8.76 o 
  -9   6   3        0.72        3.39      5.38 o 
  -8   6   3        5.35       10.01      5.95 o 
  -7   6   3       41.55       19.76     16.26 o 
  -6   6   3      189.58      196.28     12.08 o 
  -5   6   3       44.58       44.23      6.86 o 
  -4   6   3        0.06        2.28      3.05 o 
  -3   6   3        0.39        2.26      2.89 o 
  -2   6   3       10.31       11.23      3.79 o 
  -1   6   3      104.58       98.85      8.43 o 
   0   6   3       84.51       98.52      8.74 o 
   1   6   3      427.95      433.08     19.61 o 
   2   6   3       15.11       23.62      6.14 o 
   3   6   3        0.01        1.36      3.90 o 
   4   6   3        6.98        7.33      4.65 o 
   5   6   3        5.36        5.01      4.85 o 
   6   6   3        0.16       -1.70      3.94 o 
   7   6   3        4.76        1.83      4.65 o 
   8   6   3       10.89        7.53      6.16 o 
   9   6   3       42.11       35.58      9.81 o 
  10   6   3        6.09        5.22      6.13 o 
  11   6   3        0.24       -1.20      5.67 o 
  12   6   3        5.45        4.56      7.87 o 
 -11   7   3        0.92       -0.92      7.00 o 
 -10   7   3        0.98        6.25      7.56 o 
  -9   7   3        6.96        5.62      7.16 o 
  -8   7   3        0.72       -0.72      5.95 o 
  -7   7   3      113.26      102.59     13.58 o 
  -6   7   3      403.88      468.86     28.46 o 
  -5   7   3       14.40       15.86      6.85 o 
  -4   7   3        2.97       -0.29      3.76 o 
  -3   7   3        4.95        5.64      5.36 o 
  -2   7   3        7.27        6.57      4.36 o 
  -1   7   3        6.42        3.90      3.74 o 
   0   7   3      177.56      210.14     15.47 o 
   1   7   3      120.16      129.29     12.82 o 
   2   7   3        5.49        4.69      7.70 o 
   3   7   3        2.64        4.69      5.21 o 
   4   7   3        0.53       -2.35      4.14 o 
   5   7   3        2.22        2.51      4.97 o 
   6   7   3        3.40        1.67      5.62 o 
   7   7   3        0.13        2.77      5.63 o 
   8   7   3        0.63        4.58      6.60 o 
   9   7   3        0.94       -1.39      6.10 o 
  10   7   3        5.70        2.55      6.67 o 
  -9   8   3        0.07        7.37     12.72 o 
  -8   8   3       12.31        6.39      8.13 o 
  -7   8   3       20.60       18.75      9.23 o 
  -6   8   3       13.37       15.40     11.05 o 
  -5   8   3        7.04        7.03      9.71 o 
  -4   8   3        0.12        2.68      7.70 o 
  -3   8   3        3.71        1.61      5.77 o 
  -2   8   3        0.12        2.51      5.80 o 
  -1   8   3        6.38        3.61      6.14 o 
   0   8   3        0.06        0.67      8.04 o 
   1   8   3        0.00       -5.69      8.04 o 
   2   8   3       37.00       37.69      9.72 o 
   3   8   3        1.16       -0.27      5.01 o 
   4   8   3        0.13       -2.18      5.14 o 
   5   8   3        0.16       -0.85      5.87 o 
   6   8   3        0.39        1.29      6.52 o 
   7   8   3       13.76       11.56      7.96 o 
   8   8   3        3.41       10.72     12.72 o 
   0   9   3        0.84        0.00      9.38 o 
   1   9   3        1.22       -2.34      6.63 o 
   2   9   3        1.22        2.68      6.67 o 
   3   9   3        2.95       -0.31      7.29 o 
   4   9   3        0.89        3.06      6.92 o 
 -17   0   4        1.85        4.35     12.72 o 
 -16   0   4        1.78        2.34     11.38 o 
 -15   0   4       71.21      116.19     21.76 o 
 -14   0   4      109.55      117.87     20.76 o 
 -13   0   4       14.24       10.38     10.05 o 
 -12   0   4       55.32       52.91     14.06 o 
 -11   0   4      260.30      273.57     24.11 o 
 -10   0   4      158.64      191.20     19.09 o 
  -9   0   4       78.55       69.31     12.39 o 
  -8   0   4       25.72       25.78      8.04 o 
  -7   0   4       41.04       42.86      9.04 o 
  -6   0   4     1986.29     2427.63     51.57 o 
  -5   0   4     2228.14     2327.51     47.21 o 
  -4   0   4     9112.68    11009.04     96.44 o 
  -3   0   4     2244.58     2089.80    341.88 o 
  -2   0   4      454.37      327.57    140.30 o 
  -1   0   4     2527.18     2609.11     36.83 o 
   0   0   4      126.80      111.50      8.87 o 
   1   0   4        1.53        2.51      1.42 o 
   2   0   4     1987.73     1934.39    255.15 o 
   3   0   4     2343.67     2235.01    256.99 o 
   4   0   4      173.75      205.23     20.43 o 
   5   0   4      601.03      570.14     33.17 o 
   6   0   4      234.97      205.87     10.99 o 
   7   0   4        0.03        0.92      1.67 o 
   8   0   4        4.09        5.38      2.39 o 
   9   0   4      158.29      150.13      8.20 o 
  10   0   4       51.45       58.09      8.10 o 
  11   0   4      145.77      178.71     13.23 o 
  12   0   4      202.94      194.88     22.10 o 
  13   0   4       90.03       85.72     17.08 o 
  14   0   4      114.25       89.74     18.42 o 
  15   0   4        0.02       -0.67      9.71 o 
  16   0   4        2.39        2.34     11.05 o 
 -17   1   4        0.59       -1.48      8.40 o 
 -16   1   4       20.26       29.70     10.99 o 
 -15   1   4       16.39       14.25      7.80 o 
 -14   1   4       66.91       65.53     12.05 o 
 -13   1   4      338.69      380.82     17.71 o 
 -12   1   4     1008.38     1134.56     28.48 o 
 -11   1   4     1210.86     1344.04     29.44 o 
 -10   1   4        1.75        4.73      3.57 o 
  -9   1   4       55.17       49.78      6.31 o 
  -8   1   4        0.85        0.00      2.19 o 
  -7   1   4      277.91      314.41     11.66 o 
  -6   1   4      688.02      790.42     17.33 o 
  -5   1   4     1334.88     1585.25     37.94 o 
  -4   1   4      248.86      272.94     11.20 o 
  -3   1   4       14.80        9.41      1.64 o 
  -2   1   4       73.25       77.76      5.58 o 
  -1   1   4      368.63      388.64     27.40 o 
   0   1   4       29.10       33.96      2.55 o 
   1   1   4      104.14      101.73      3.96 o 
   2   1   4      210.60      185.39      9.42 o 
   3   1   4        5.83        3.34      1.60 o 
   4   1   4       51.10       46.84      2.23 o 
   5   1   4       72.59       77.95      3.56 o 
   6   1   4        5.52        4.05      1.27 o 
   7   1   4        0.04       -0.21      1.10 o 
   8   1   4       12.58       12.50      2.99 o 
   9   1   4        9.10       11.83      3.15 o 
  10   1   4        4.84        1.69      2.48 o 
  11   1   4       34.24       20.82      5.21 o 
  12   1   4       83.61       69.25      8.55 o 
  13   1   4      134.99      133.75     11.29 o 
  14   1   4       10.26        3.97      6.74 o 
  15   1   4        0.70       -1.70      6.51 o 
  16   1   4        0.45        2.34     11.05 o 
 -16   2   4        2.26       -0.14      5.71 o 
 -15   2   4       29.61       26.63      7.91 o 
 -14   2   4       38.63       44.82      8.67 o 
 -13   2   4        2.85        3.75      4.69 o 
 -12   2   4       44.26       44.41      7.65 o 
 -11   2   4       98.41      118.54     11.36 o 
 -10   2   4       72.54       65.49      7.66 o 
  -9   2   4        1.82        3.51      3.00 o 
  -8   2   4       41.14       37.19      5.39 o 
  -7   2   4       15.15       16.05      3.71 o 
  -6   2   4      565.06      589.88     26.02 o 
  -5   2   4       15.18       12.56      3.02 o 
  -4   2   4       39.40       30.96      3.86 o 
  -3   2   4     1610.14     1823.47     87.23 o 
  -2   2   4      137.06      158.03      7.78 o 
  -1   2   4      540.72      539.78     30.91 o 
   0   2   4      136.29      152.32     10.58 o 
   1   2   4      820.09      879.57     77.01 o 
   2   2   4       79.76       73.43      4.88 o 
   3   2   4       20.82       12.59      4.06 o 
   4   2   4       69.52       70.76      5.35 o 
   5   2   4       66.50       73.32      3.62 o 
   6   2   4       14.76       14.88      2.94 o 
   7   2   4       96.23      103.22      7.97 o 
   8   2   4       37.02       28.68      4.26 o 
   9   2   4       54.93       51.16      5.51 o 
  10   2   4       21.14       22.14      4.41 o 
  11   2   4      122.36      100.19      7.91 o 
  12   2   4        0.27       -0.53      3.15 o 
  13   2   4        6.68        5.50      4.66 o 
  14   2   4       16.80       24.45      9.22 o 
  15   2   4        0.45       -3.68      9.04 o 
  16   2   4        7.50        7.70     12.05 o 
 -16   3   4        1.06        9.71     11.72 o 
 -15   3   4        1.22        7.80      7.77 o 
 -14   3   4      381.82      422.25     20.27 o 
 -13   3   4        0.35        4.46      4.72 o 
 -12   3   4       25.17       28.59      6.50 o 
 -11   3   4       21.14       27.50      6.25 o 
 -10   3   4      920.72      936.95     27.37 o 
  -9   3   4      287.78      282.52     13.71 o 
  -8   3   4      328.57      346.92     14.08 o 
  -7   3   4       20.24       12.67      5.30 o 
  -6   3   4        5.82        5.27      2.57 o 
  -5   3   4      113.33      113.63      7.21 o 
  -4   3   4     1042.18     1099.21     34.63 o 
  -3   3   4       28.42       30.45      3.86 o 
  -2   3   4       20.27       16.17      2.89 o 
  -1   3   4        0.74        1.05      1.11 o 
   0   3   4      101.04      102.99      7.05 o 
   1   3   4       79.67       83.36      4.69 o 
   2   3   4       55.72       62.71      5.08 o 
   3   3   4        7.39        5.72      1.36 o 
   4   3   4        4.99        8.42      2.67 o 
   5   3   4       47.42       53.61      8.45 o 
   6   3   4       61.92       63.21      7.54 o 
   7   3   4       11.21        8.58      3.39 o 
   8   3   4        0.00        1.87      2.37 o 
   9   3   4        3.93        0.60      2.70 o 
  10   3   4       93.50       82.08      7.39 o 
  11   3   4       18.09        8.79      4.02 o 
  12   3   4       22.89       20.54      6.00 o 
  13   3   4        6.74       11.80      5.52 o 
  14   3   4       18.53       22.19      9.81 o 
  15   3   4       20.65       19.88      9.77 o 
 -15   4   4        0.97        4.84      8.37 o 
 -14   4   4       10.81       12.15      8.01 o 
 -13   4   4       21.89       20.13      8.20 o 
 -12   4   4        9.53        8.59      5.16 o 
 -11   4   4        4.18        2.00      4.00 o 
 -10   4   4        0.30       -2.14      3.33 o 
  -9   4   4       84.12       89.24      9.07 o 
  -8   4   4      252.72      264.15     26.43 o 
  -7   4   4       72.48       77.82      7.59 o 
  -6   4   4      102.73       99.41      7.89 o 
  -5   4   4        0.40        0.97      2.30 o 
  -4   4   4      212.41      216.01      9.92 o 
  -3   4   4      262.31      266.36     15.59 o 
  -2   4   4      327.24      395.45     12.14 o 
  -1   4   4      406.95      403.26     15.93 o 
   0   4   4       15.36        9.64      2.29 o 
   1   4   4        0.27       -0.49      1.27 o 
   2   4   4       15.63       11.59      2.70 o 
   3   4   4       73.39       67.26      6.11 o 
   4   4   4        0.26        0.22      2.25 o 
   5   4   4       74.27       68.30     10.42 o 
   6   4   4       14.85       12.90      3.32 o 
   7   4   4        4.11        6.38      2.95 o 
   8   4   4       23.30       22.57      4.59 o 
   9   4   4       44.41       39.28      5.88 o 
  10   4   4       36.77       21.30      6.00 o 
  11   4   4       40.99       33.55      7.26 o 
  12   4   4        2.56        0.78      4.02 o 
  13   4   4        1.26        1.01      5.10 o 
  14   4   4        1.39       -1.76      5.57 o 
 -14   5   4        0.13        2.19      7.48 o 
 -13   5   4        3.79        1.44      6.57 o 
 -12   5   4        6.88        5.90      6.50 o 
 -11   5   4       11.72       15.55      7.00 o 
 -10   5   4       34.25       32.37      7.21 o 
  -9   5   4       58.05       54.85      8.03 o 
  -8   5   4      346.99      358.33     22.11 o 
  -7   5   4        6.70        2.26      3.34 o 
  -6   5   4       13.23       12.64      4.13 o 
  -5   5   4        0.09        0.22      2.71 o 
  -4   5   4        3.48        1.99      2.65 o 
  -3   5   4      123.51      131.14      8.44 o 
  -2   5   4      223.44      232.37      9.24 o 
  -1   5   4        3.64        3.92      2.37 o 
   0   5   4        0.56       -1.18      2.11 o 
   1   5   4       72.49       77.17      6.40 o 
   2   5   4        0.08        1.45      3.29 o 
   3   5   4        0.31       -2.73      2.81 o 
   4   5   4        1.70        1.51      3.79 o 
   5   5   4       24.75       24.63      5.11 o 
   6   5   4        1.19        2.29      3.21 o 
   7   5   4       86.14       96.07      9.13 o 
   8   5   4        4.31        3.71      5.05 o 
   9   5   4       14.06        9.08      5.82 o 
  10   5   4       27.80       24.46      7.96 o 
  11   5   4        4.05        1.49      4.96 o 
  12   5   4        8.77        6.04      6.92 o 
  13   5   4        1.90       -0.48      6.07 o 
 -12   6   4        0.33       -2.70      5.95 o 
 -11   6   4        2.60        1.61      6.35 o 
 -10   6   4        8.82       17.03      8.28 o 
  -9   6   4       48.41       43.51     10.05 o 
  -8   6   4       10.47        7.99      4.91 o 
  -7   6   4       23.20       27.65      6.41 o 
  -6   6   4        0.83        2.48      3.66 o 
  -5   6   4        4.48        8.97      4.17 o 
  -4   6   4        4.62        5.21      3.64 o 
  -3   6   4       17.57       21.74      4.97 o 
  -2   6   4       66.22       59.50      7.84 o 
  -1   6   4        6.13        2.84      3.22 o 
   0   6   4      106.63      116.14     11.60 o 
   1   6   4       16.11       19.72      5.95 o 
   2   6   4       16.67       24.80      6.62 o 
   3   6   4        0.61       -1.38      4.00 o 
   4   6   4        0.20       -0.84      4.26 o 
   5   6   4        2.80        2.68      4.50 o 
   6   6   4        6.37        5.45      5.14 o 
   7   6   4       16.83       11.77      6.03 o 
   8   6   4       30.17       15.20      7.33 o 
   9   6   4        0.45        2.05      5.77 o 
  10   6   4       17.98       19.46      8.61 o 
  11   6   4        8.64        9.62      7.88 o 
  12   6   4        0.95       -1.28      6.67 o 
 -11   7   4        0.88        5.36     13.06 o 
 -10   7   4        6.64       11.40      7.86 o 
  -9   7   4       15.02        8.61      7.88 o 
  -8   7   4        1.80        1.25      6.11 o 
  -7   7   4       78.93       91.89     13.23 o 
  -6   7   4       35.23       56.79     10.76 o 
  -5   7   4       17.69       23.65      6.30 o 
  -4   7   4        0.89        0.09      4.61 o 
  -3   7   4        3.26        0.84      4.05 o 
  -2   7   4        1.03        2.84      3.84 o 
  -1   7   4        5.67        6.72      5.56 o 
   0   7   4       33.84       39.68     10.55 o 
   1   7   4        1.22        2.90      5.29 o 
   2   7   4        0.23        3.22      5.43 o 
   3   7   4        1.72        0.00      7.37 o 
   4   7   4        6.08        6.31      5.56 o 
   5   7   4        0.01       -0.86      4.82 o 
   6   7   4        2.76        0.37      5.14 o 
   7   7   4       18.60       10.72      9.04 o 
   8   7   4        8.34       10.41      7.39 o 
   9   7   4        0.02       -2.97      6.03 o 
  10   7   4        4.07        9.12      8.45 o 
  -8   8   4        1.98        1.25      7.55 o 
  -7   8   4        1.16        2.34      9.71 o 
  -6   8   4        0.28       -2.34      8.71 o 
  -5   8   4       15.55        9.38     10.05 o 
  -4   8   4        8.38        2.07      6.35 o 
  -3   8   4        0.27        0.67      5.68 o 
  -2   8   4        5.23        8.51      7.00 o 
  -1   8   4       27.77       34.43      9.59 o 
   0   8   4        3.55       12.72      9.71 o 
   1   8   4       21.72       12.72     11.05 o 
   2   8   4       27.56       28.80     13.39 o 
   3   8   4        0.14        2.97      5.47 o 
   4   8   4        0.01        4.89      6.34 o 
   5   8   4        0.84       -0.90      5.38 o 
   6   8   4        9.98       10.45      7.80 o 
   7   8   4        7.39        0.43      7.23 o 
  -4   9   4        0.43        1.67     11.05 o 
   0   9   4        4.01        6.70     11.72 o 
   1   9   4        0.69       -0.17      6.63 o 
   2   9   4        0.01       -0.79      6.67 o 
   3   9   4        1.22        4.50      7.48 o 
 -16   1   5       12.45       14.79      8.96 o 
 -15   1   5       22.53       20.67      9.88 o 
 -14   1   5       85.84       94.59     13.85 o 
 -13   1   5      237.09      277.21     19.17 o 
 -12   1   5      354.93      357.61     25.45 o 
 -11   1   5      235.54      247.59     13.44 o 
 -10   1   5      123.74      117.75      9.32 o 
  -9   1   5        0.12       -1.35      2.25 o 
  -8   1   5      423.88      480.66     15.72 o 
  -7   1   5        1.66        3.52      3.59 o 
  -6   1   5     1197.76     1495.52     43.12 o 
  -5   1   5      215.14      251.85     16.08 o 
  -4   1   5        7.18        8.03      1.73 o 
  -3   1   5      179.19      167.78     11.55 o 
  -2   1   5      103.06      113.91      5.85 o 
  -1   1   5      138.41      151.66      7.06 o 
   0   1   5      247.76      225.97     10.01 o 
   1   1   5       35.78       40.29      2.74 o 
   2   1   5     1977.71     1977.41    129.28 o 
   3   1   5     1460.27     1592.39     99.56 o 
   4   1   5      498.62      493.23     28.71 o 
   5   1   5        0.69       -0.02      0.94 o 
   6   1   5       14.34       13.52      2.23 o 
   7   1   5        0.69        0.61      1.55 o 
   8   1   5       29.16       23.39      3.84 o 
   9   1   5       11.37        8.14      3.01 o 
  10   1   5       82.67       65.73      7.52 o 
  11   1   5       23.72       22.11      5.73 o 
  12   1   5        1.90        1.34      3.97 o 
  13   1   5       14.93       13.89      7.09 o 
  14   1   5        2.76        7.29      6.67 o 
  15   1   5        0.48        6.66      7.22 o 
  16   1   5        0.39       -2.79      7.67 o 
 -16   2   5        2.56        1.00      7.81 o 
 -15   2   5        0.02       -1.62      5.10 o 
 -14   2   5        6.90        5.19      5.24 o 
 -13   2   5       17.69       28.66      7.07 o 
 -12   2   5        5.17        0.35      3.94 o 
 -11   2   5       61.02       58.67      8.11 o 
 -10   2   5      124.63      128.36     10.22 o 
  -9   2   5        6.41        8.32      3.68 o 
  -8   2   5      147.03      168.75      9.84 o 
  -7   2   5      624.13      725.82     18.81 o 
  -6   2   5     1495.37     1639.91     38.79 o 
  -5   2   5      505.35      562.30     23.97 o 
  -4   2   5      493.59      608.01     34.51 o 
  -3   2   5     1170.69     1410.31     59.69 o 
  -2   2   5       21.21       22.70      2.13 o 
  -1   2   5       98.13       98.99      6.08 o 
   0   2   5      881.61     1005.39     71.51 o 
   1   2   5       25.75       21.12      2.13 o 
   2   2   5      619.02      590.56     31.60 o 
   3   2   5      497.34      464.02     27.09 o 
   4   2   5        7.21       11.65      2.94 o 
   5   2   5       94.91       97.32     10.21 o 
   6   2   5      110.78      100.37      7.47 o 
   7   2   5       16.81       11.56      3.39 o 
   8   2   5       34.75       33.45      4.55 o 
   9   2   5        9.89        9.21      3.42 o 
  10   2   5       13.11       12.18      3.74 o 
  11   2   5       31.03       16.22      4.98 o 
  12   2   5        2.93        2.25      4.30 o 
  13   2   5        1.77        3.53      5.27 o 
  14   2   5        5.08        6.74      7.57 o 
  15   2   5        0.10       -4.35     10.38 o 
 -15   3   5      140.38      148.84     14.42 o 
 -14   3   5       94.48       99.50     11.74 o 
 -13   3   5        0.00        1.67      4.61 o 
 -12   3   5       11.25        9.45      5.11 o 
 -11   3   5       41.09       37.41      6.93 o 
 -10   3   5      292.02      287.61     19.33 o 
  -9   3   5       64.72       68.79      7.84 o 
  -8   3   5       23.83       21.25      4.98 o 
  -7   3   5       15.92       12.72      3.78 o 
  -6   3   5       34.46       38.33      5.39 o 
  -5   3   5      148.01      191.03     12.51 o 
  -4   3   5       96.54      112.76     13.63 o 
  -3   3   5      232.90      256.82     25.10 o 
  -2   3   5       57.60       55.60      3.23 o 
  -1   3   5       65.17       68.05      3.76 o 
   0   3   5      488.17      561.31     32.55 o 
   1   3   5       58.43       59.92      3.82 o 
   2   3   5        4.78        5.99      2.51 o 
   3   3   5       38.98       43.11      4.94 o 
   4   3   5      252.46      269.41     12.82 o 
   5   3   5      761.08      831.17     65.05 o 
   6   3   5        1.56        1.75      2.15 o 
   7   3   5       76.96       71.65      6.26 o 
   8   3   5       15.24       14.70      3.78 o 
   9   3   5       71.46       60.77      6.50 o 
  10   3   5       42.71       34.34      5.60 o 
  11   3   5        7.91        5.45      3.86 o 
  12   3   5        9.46       12.84      4.58 o 
  13   3   5       25.79       13.91      7.93 o 
  14   3   5        0.38        0.36      7.22 o 
  15   3   5        6.14       10.72     12.72 o 
 -14   4   5        0.04        3.45      7.00 o 
 -13   4   5        0.13        2.43      5.11 o 
 -12   4   5       23.25       21.73      6.68 o 
 -11   4   5        4.48        2.98      4.31 o 
 -10   4   5       15.53       14.46      5.31 o 
  -9   4   5       14.94       12.04      4.82 o 
  -8   4   5      203.52      222.41     26.30 o 
  -7   4   5      111.49      115.79      9.17 o 
  -6   4   5       10.07       10.10      3.60 o 
  -5   4   5       23.06       31.06      5.05 o 
  -4   4   5       37.45       31.92      4.94 o 
  -3   4   5        5.32        6.20      2.75 o 
  -2   4   5      832.00      898.41     57.51 o 
  -1   4   5      396.30      407.64     23.59 o 
   0   4   5        0.62        0.67      1.70 o 
   1   4   5       13.38       15.37      2.77 o 
   2   4   5       32.24       34.87      4.80 o 
   3   4   5        0.31       -0.15      2.06 o 
   4   4   5       23.81       30.04      5.26 o 
   5   4   5       30.49       36.45      5.53 o 
   6   4   5       86.31       84.03      7.24 o 
   7   4   5        0.03       -0.41      2.47 o 
   8   4   5       13.43       11.95      3.78 o 
   9   4   5       31.18       30.77      5.50 o 
  10   4   5        4.24        6.67      4.00 o 
  11   4   5       47.56       44.46      8.19 o 
  12   4   5        0.54        3.57      4.87 o 
  13   4   5       45.56       44.06      9.20 o 
  14   4   5        0.16        3.53      7.93 o 
 -13   5   5        2.66        5.70      7.53 o 
 -12   5   5       12.28       12.86      7.86 o 
 -11   5   5        9.61        9.03      5.40 o 
 -10   5   5       30.90       26.48      6.70 o 
  -9   5   5       64.05       68.96      8.95 o 
  -8   5   5       23.26       23.26      5.99 o 
  -7   5   5       73.71       78.87      8.43 o 
  -6   5   5       36.24       40.27      6.24 o 
  -5   5   5       13.51       12.34      4.19 o 
  -4   5   5       10.14        9.96      3.64 o 
  -3   5   5        0.84       -0.33      2.16 o 
  -2   5   5      145.53      158.68     13.68 o 
  -1   5   5       67.79       65.78      6.55 o 
   0   5   5       12.90       12.74      3.53 o 
   1   5   5        4.52        0.62      4.35 o 
   2   5   5        5.47        2.58      3.62 o 
   3   5   5        1.47        3.34      3.90 o 
   4   5   5        0.00        1.17      3.79 o 
   5   5   5        0.02       -0.12      2.98 o 
   6   5   5      165.91      184.20     13.01 o 
   7   5   5       76.81       87.29      9.67 o 
   8   5   5       44.23       37.06      8.88 o 
   9   5   5       14.06       11.78      5.30 o 
  10   5   5        0.01        2.31      4.57 o 
  11   5   5       10.35        5.69      6.16 o 
  12   5   5        1.22       -1.19      5.87 o 
  13   5   5        0.25        1.48      7.39 o 
 -12   6   5        0.84        2.99      6.79 o 
 -11   6   5        0.33       -1.86      5.81 o 
 -10   6   5       87.12       89.38     13.96 o 
  -9   6   5      134.76      138.67     12.24 o 
  -8   6   5       14.78       15.56      5.91 o 
  -7   6   5       21.33       26.63      6.57 o 
  -6   6   5        0.73        0.16      3.42 o 
  -5   6   5        0.21        1.58      3.52 o 
  -4   6   5       19.03       22.30      5.41 o 
  -3   6   5        3.28        3.03      3.47 o 
  -2   6   5        0.04       -1.28      2.72 o 
  -1   6   5       31.82       30.06      7.57 o 
   0   6   5       39.74       26.75      7.09 o 
   1   6   5        6.87        6.08      4.81 o 
   2   6   5        6.46        7.51      5.43 o 
   3   6   5        5.93        9.88      5.68 o 
   4   6   5        0.01       -2.33      4.38 o 
   5   6   5        6.46        4.23      4.24 o 
   6   6   5        1.29        1.36      4.72 o 
   7   6   5       27.65       21.82      7.77 o 
   8   6   5        3.91        5.04      5.95 o 
   9   6   5       35.47       23.97      8.88 o 
  10   6   5        0.80        5.66      6.81 o 
  11   6   5        0.03        0.33      6.52 o 
  12   6   5        2.79        7.70     11.05 o 
 -11   7   5        0.44       -4.02     12.39 o 
 -10   7   5        0.00        3.05      7.64 o 
  -9   7   5        0.48       -0.43      6.67 o 
  -8   7   5        4.29        8.20      7.15 o 
  -7   7   5       43.76       39.62      8.22 o 
  -6   7   5        2.30        3.09      5.43 o 
  -5   7   5        0.12        0.99      5.09 o 
  -4   7   5       25.95       19.69      6.18 o 
  -3   7   5        9.46        7.18      5.80 o 
  -2   7   5       12.63        5.39      5.53 o 
  -1   7   5        1.83        2.17      5.32 o 
   0   7   5        6.37        6.35      5.80 o 
   1   7   5        6.58        5.72      5.62 o 
   2   7   5        3.01        3.01      5.68 o 
   3   7   5        0.49        0.11      5.32 o 
   4   7   5       12.45       12.05     10.05 o 
   5   7   5        2.26        3.85      5.80 o 
   6   7   5        8.17       11.62      6.96 o 
   7   7   5      104.77      109.15     15.02 o 
   8   7   5       71.85       86.34     14.42 o 
   9   7   5        1.25       -2.73      6.25 o 
  -8   8   5        7.61       13.39     11.72 o 
  -7   8   5        4.56        8.37     10.72 o 
  -6   8   5        0.89        1.00      9.04 o 
  -5   8   5        0.03       -1.00      9.38 o 
  -4   8   5        0.37        0.99      6.38 o 
  -3   8   5        0.16        1.03      6.51 o 
  -2   8   5        0.11        0.10      6.01 o 
  -1   8   5        0.75        5.35      6.98 o 
   0   8   5        1.04        0.00      6.16 o 
   1   8   5       17.20       14.06     10.72 o 
   2   8   5        0.01        5.02      9.38 o 
   3   8   5        0.36       -1.53      5.55 o 
   4   8   5        0.17        0.68      5.62 o 
   5   8   5        0.82        1.90      6.28 o 
   6   8   5       12.12       26.60      9.77 o 
  -3   9   5        0.01        1.00     11.38 o 
  -1   9   5        0.06        2.68     11.05 o 
   0   9   5        0.00        2.01     12.05 o 
   1   9   5        7.00       14.73     14.06 o 
   2   9   5        1.25       -0.73      6.67 o 
 -16   0   6       14.91       17.41     14.06 o 
 -15   0   6       83.68      104.47     21.76 o 
 -14   0   6       68.55       54.58     16.41 o 
 -13   0   6       61.81       45.54     15.07 o 
 -12   0   6       41.27       27.12     11.05 o 
 -11   0   6        0.03        0.67      6.70 o 
 -10   0   6        1.65        5.36      6.36 o 
  -9   0   6       75.04      104.14     15.40 o 
  -8   0   6      177.69      183.50     17.75 o 
  -7   0   6      154.51      189.86     17.08 o 
  -6   0   6     1226.98     1561.38     44.87 o 
  -5   0   6     1685.55     1730.71    329.99 o 
  -4   0   6        1.09       -0.84      1.66 o 
  -3   0   6      299.46      272.70     36.00 o 
  -2   0   6      554.78      571.92     21.76 o 
  -1   0   6      963.76     1033.97     19.77 o 
   0   0   6       55.65       70.36      5.53 o 
   1   0   6     1289.39     1332.00    135.44 o 
   2   0   6      220.90      229.59     39.51 o 
   3   0   6       61.88       39.37      8.54 o 
   4   0   6      761.47      854.63    105.31 o 
   5   0   6      172.10      189.98     15.24 o 
   6   0   6       56.13       54.22      8.52 o 
   7   0   6        1.04        0.61      1.82 o 
   8   0   6      771.37      751.64     32.98 o 
   9   0   6     1787.81     1804.48     58.60 o 
  10   0   6      795.64      826.06     41.52 o 
  11   0   6       24.45       23.44     10.38 o 
  12   0   6       41.90       31.14     12.72 o 
  13   0   6       29.63       21.43     12.05 o 
  14   0   6        0.32        5.69     10.38 o 
  15   0   6        2.60       -4.02     10.05 o 
 -16   1   6        0.02        1.36      8.17 o 
 -15   1   6        0.01        4.08      7.29 o 
 -14   1   6       44.07       36.04     10.15 o 
 -13   1   6       34.63       29.10      9.09 o 
 -12   1   6        0.71       -2.07      4.61 o 
 -11   1   6        0.51       -0.36      4.14 o 
 -10   1   6        0.51       -1.50      3.53 o 
  -9   1   6        0.73        3.22      6.53 o 
  -8   1   6       34.39       35.25      6.96 o 
  -7   1   6      181.93      203.41     12.67 o 
  -6   1   6      231.08      233.27     28.76 o 
  -5   1   6       12.23       22.63      3.30 o 
  -4   1   6      473.17      445.90     27.45 o 
  -3   1   6      157.42      150.55      8.27 o 
  -2   1   6       44.92       47.64      3.65 o 
  -1   1   6       99.91       98.07      8.26 o 
   0   1   6       16.12        8.23      4.05 o 
   1   1   6     3898.18     4172.78    237.35 o 
   2   1   6     3059.03     3107.81    209.90 o 
   3   1   6     1197.47     1300.76     96.27 o 
   4   1   6      763.37      756.73     51.57 o 
   5   1   6      170.67      156.25      8.85 o 
   6   1   6      161.48      164.18     10.63 o 
   7   1   6       12.35        7.71      2.45 o 
   8   1   6        1.56        0.14      1.99 o 
   9   1   6       25.44       16.07      6.31 o 
  10   1   6        7.07        6.02      4.03 o 
  11   1   6       88.73       87.58     11.83 o 
  12   1   6        1.14        2.47      5.80 o 
  13   1   6       46.90       55.66     11.48 o 
  14   1   6        4.91        4.52      6.87 o 
  15   1   6        4.08       -0.13      7.53 o 
 -16   2   6        7.88       10.38     12.72 o 
 -15   2   6       42.35       30.42     10.76 o 
 -14   2   6       52.34       62.22     12.42 o 
 -13   2   6       20.84       19.09      6.39 o 
 -12   2   6       17.39       12.89      5.37 o 
 -11   2   6        0.01        0.67      3.57 o 
 -10   2   6        1.42        2.00      3.39 o 
  -9   2   6       44.19       44.60      6.75 o 
  -8   2   6        5.47        4.36      3.11 o 
  -7   2   6      225.68      291.35     12.56 o 
  -6   2   6        0.51        1.83      2.21 o 
  -5   2   6       12.40       11.12      3.25 o 
  -4   2   6      974.82     1201.64     51.55 o 
  -3   2   6       14.80       11.08      1.90 o 
  -2   2   6       20.89       20.74      2.32 o 
  -1   2   6       28.64       28.93      2.93 o 
   0   2   6      397.77      463.99     23.39 o 
   1   2   6      207.17      217.61     17.54 o 
   2   2   6       32.04       37.53      4.24 o 
   3   2   6      101.51      118.12      9.25 o 
   4   2   6      120.09      121.75      7.84 o 
   5   2   6       11.47        9.83      3.19 o 
   6   2   6       74.49       60.70      6.30 o 
   7   2   6        0.21       -0.45      2.00 o 
   8   2   6      401.08      374.26     29.92 o 
   9   2   6       29.60       20.55      8.90 o 
  10   2   6       67.72       49.95     10.42 o 
  11   2   6      273.48      282.42     19.84 o 
  12   2   6       11.36        6.44      5.00 o 
  13   2   6        0.67        2.63      6.10 o 
  14   2   6        9.08       10.42      8.01 o 
  15   2   6        0.01       -4.35     10.72 o 
 -15   3   6       53.57       51.16     10.34 o 
 -14   3   6        1.66        3.29      5.38 o 
 -13   3   6       16.56       18.86      6.57 o 
 -12   3   6        4.64        1.50      4.37 o 
 -11   3   6        7.70        1.31      3.89 o 
 -10   3   6       17.68       10.68      4.76 o 
  -9   3   6        2.52        6.56      3.89 o 
  -8   3   6      134.13      130.73      9.40 o 
  -7   3   6        3.83        2.21      2.84 o 
  -6   3   6       14.17       14.31      3.89 o 
  -5   3   6        8.10        9.72      3.08 o 
  -4   3   6      154.32      191.74     18.60 o 
  -3   3   6       22.07       19.75      3.17 o 
  -2   3   6      334.10      371.64     30.50 o 
  -1   3   6      206.97      253.64     21.41 o 
   0   3   6      765.30      907.45     60.48 o 
   1   3   6      244.38      262.81     19.61 o 
   2   3   6       44.12       21.71     15.80 o 
   3   3   6        3.04        3.08      2.29 o 
   4   3   6     1610.40     1677.27    103.70 o 
   5   3   6       19.93       17.56      4.18 o 
   6   3   6        1.16        1.05      2.74 o 
   7   3   6        7.85        4.59      2.68 o 
   8   3   6       64.36       61.13      8.01 o 
   9   3   6       70.03       79.11     12.16 o 
  10   3   6      130.95      110.53      8.79 o 
  11   3   6       10.72       14.46      4.72 o 
  12   3   6       54.10       60.23      9.41 o 
  13   3   6        2.24        2.22      5.85 o 
  14   3   6        2.05        3.18      7.81 o 
 -14   4   6        5.14        1.92      5.78 o 
 -13   4   6       13.24       17.46      7.38 o 
 -12   4   6       88.63       99.49     11.44 o 
 -11   4   6       22.96       20.98      6.22 o 
 -10   4   6        5.41        2.77      4.10 o 
  -9   4   6      173.15      171.54     11.77 o 
  -8   4   6       90.06       99.88      9.30 o 
  -7   4   6        0.08        0.79      2.97 o 
  -6   4   6        0.26       -0.05      2.89 o 
  -5   4   6        0.90        2.44      2.69 o 
  -4   4   6       42.62       42.15      5.48 o 
  -3   4   6      108.63      118.16      7.49 o 
  -2   4   6       14.63       11.62      2.91 o 
  -1   4   6        0.18        0.48      1.85 o 
   0   4   6      136.47      142.93      6.56 o 
   1   4   6        1.69        1.16      2.23 o 
   2   4   6       19.55       15.93      3.91 o 
   3   4   6       46.06       42.37      5.72 o 
   4   4   6        0.04       -0.47      2.26 o 
   5   4   6      113.62      126.81      9.21 o 
   6   4   6       44.89       50.83      8.51 o 
   7   4   6        2.51       -0.31      2.67 o 
   8   4   6       38.88       36.59      5.72 o 
   9   4   6        7.08        3.19      3.49 o 
  10   4   6       19.39       13.08      4.68 o 
  11   4   6        8.86       10.61      5.31 o 
  12   4   6      212.29      203.44     14.97 o 
  13   4   6       66.74       54.70     10.08 o 
  14   4   6        0.18       -6.70     11.05 o 
 -13   5   6       10.50        4.72      7.96 o 
 -12   5   6        4.63        5.32      5.90 o 
 -11   5   6       22.46       15.54      6.16 o 
 -10   5   6        9.98        8.15      5.27 o 
  -9   5   6       16.15       17.45      5.83 o 
  -8   5   6        0.49        0.44      3.44 o 
  -7   5   6        0.92       -1.19      3.30 o 
  -6   5   6        5.61        7.59      3.84 o 
  -5   5   6        3.86        1.11      3.13 o 
  -4   5   6        5.09        4.48      2.94 o 
  -3   5   6       15.41       11.26      3.47 o 
  -2   5   6      314.30      344.27     22.50 o 
  -1   5   6        6.86        6.09      3.65 o 
   0   5   6       12.83       11.35      5.09 o 
   1   5   6       29.52       20.85      6.24 o 
   2   5   6       42.86       38.52      7.53 o 
   3   5   6       25.94       30.89      5.55 o 
   4   5   6        0.43        0.98      3.25 o 
   5   5   6      479.83      547.97     28.61 o 
   6   5   6       64.96       71.36      7.23 o 
   7   5   6       93.07       87.73      8.65 o 
   8   5   6       53.76       57.78      7.28 o 
   9   5   6        5.17       -1.47      4.19 o 
  10   5   6        0.21       -0.31      4.47 o 
  11   5   6       42.91       43.22      8.98 o 
  12   5   6        0.16       -0.73      5.45 o 
  13   5   6        0.53        4.35      9.71 o 
 -12   6   6        7.37        8.13      8.16 o 
 -11   6   6       10.37       18.45      8.96 o 
 -10   6   6       12.84        6.18      5.72 o 
  -9   6   6        3.99        3.17      5.30 o 
  -8   6   6        0.77       -1.36      4.06 o 
  -7   6   6        1.76        1.57      4.24 o 
  -6   6   6        4.89        3.68      4.31 o 
  -5   6   6        1.09        2.58      4.42 o 
  -4   6   6        3.35        5.89      3.93 o 
  -3   6   6       48.82       52.37     11.40 o 
  -2   6   6       29.14       36.18      8.40 o 
  -1   6   6       38.12       51.03      9.22 o 
   0   6   6        0.00       -2.02      4.14 o 
   1   6   6        1.82        3.06      4.72 o 
   2   6   6       23.18       31.46      8.04 o 
   3   6   6       26.87       20.65      7.06 o 
   4   6   6        1.86        1.54      5.19 o 
   5   6   6       39.56       52.81      9.87 o 
   6   6   6        8.62       11.69      5.46 o 
   7   6   6        5.80        9.37      6.27 o 
   8   6   6       10.62       10.54      6.52 o 
   9   6   6        4.21        0.66      5.56 o 
  10   6   6        1.09        3.73      6.91 o 
  11   6   6        1.83       -5.27      6.76 o 
 -10   7   6        2.55        2.75      7.86 o 
  -9   7   6        0.01       -3.19      6.63 o 
  -8   7   6        0.02        1.26      5.61 o 
  -7   7   6        1.91        1.14      6.24 o 
  -6   7   6        1.65        0.68      5.67 o 
  -5   7   6        4.82        6.60      5.19 o 
  -4   7   6        1.15        0.85      5.67 o 
  -3   7   6       44.87       42.52     10.06 o 
  -2   7   6        1.73        2.30      5.67 o 
  -1   7   6        6.52        3.61      5.77 o 
   0   7   6       15.94       12.76      6.72 o 
   1   7   6        1.20        1.08      5.53 o 
   2   7   6        8.88        7.07      7.20 o 
   3   7   6        0.79       -0.02      5.19 o 
   4   7   6        0.26        2.30      5.91 o 
   5   7   6       14.66       11.86      7.09 o 
   6   7   6        2.62        2.77      6.24 o 
   7   7   6       23.42       28.16      9.41 o 
   8   7   6        1.06        0.33      8.04 o 
   9   7   6        1.44        5.69     10.05 o 
  -7   8   6        0.18        0.48      6.91 o 
  -6   8   6        8.73        6.36     11.72 o 
  -5   8   6        8.54       10.42      8.01 o 
  -4   8   6        1.49        2.84      7.15 o 
  -3   8   6        0.02        0.11      6.82 o 
  -2   8   6        0.37        0.15      6.74 o 
  -1   8   6        0.05        3.13      7.09 o 
   0   8   6        6.46        6.54      7.43 o 
   1   8   6        5.65        6.93      7.67 o 
   2   8   6       20.74       20.76     13.73 o 
   3   8   6        4.09        5.36     10.38 o 
   4   8   6        0.14        1.19      6.11 o 
   5   8   6        0.39        0.94      6.24 o 
 -16   1   7        5.24       -0.50      7.58 o 
 -15   1   7       13.19       13.43      8.96 o 
 -14   1   7        1.51        1.95      6.96 o 
 -13   1   7        3.71        6.98      6.74 o 
 -12   1   7        0.92        5.46      5.26 o 
 -11   1   7        0.10       -1.73      4.14 o 
 -10   1   7        5.96        9.88      5.92 o 
  -9   1   7       21.92       27.43      7.00 o 
  -8   1   7        2.85        3.76      4.00 o 
  -7   1   7       29.97       30.07      6.38 o 
  -6   1   7      336.43      323.32     20.24 o 
  -5   1   7       10.07        6.45      2.26 o 
  -4   1   7      188.79      178.98      9.28 o 
  -3   1   7      334.68      344.57     14.40 o 
  -2   1   7       54.70       53.07      5.90 o 
  -1   1   7      948.84      929.88     36.63 o 
   0   1   7     1328.07     1494.69     66.78 o 
   1   1   7       55.65       67.50      5.71 o 
   2   1   7     5087.55     5275.29    350.25 o 
   3   1   7        5.92        4.60      1.83 o 
   4   1   7        6.40        4.87      1.90 o 
   5   1   7       73.95       70.00      6.31 o 
   6   1   7      500.93      455.85     31.86 o 
   7   1   7      497.77      475.06     37.12 o 
   8   1   7      184.17      171.73     15.24 o 
   9   1   7      236.52      291.11     20.10 o 
  10   1   7       66.16       72.14     10.88 o 
  11   1   7      266.56      290.39     21.10 o 
  12   1   7        5.15        6.54      6.01 o 
  13   1   7        1.40        5.81      6.85 o 
  14   1   7       15.90       13.97      9.09 o 
  15   1   7       23.73       17.97      9.81 o 
 -16   2   7        0.77        1.67     11.38 o 
 -15   2   7        2.44        6.84      8.38 o 
 -14   2   7       30.13       32.80     10.82 o 
 -13   2   7        0.21        0.92      5.79 o 
 -12   2   7        1.88        2.99      6.01 o 
 -11   2   7        5.74       11.98      4.77 o 
 -10   2   7        4.63        4.86      4.08 o 
  -9   2   7        0.01        1.22      3.24 o 
  -8   2   7       74.10       92.49      8.60 o 
  -7   2   7       89.25      110.80      8.62 o 
  -6   2   7        0.68        3.29      2.51 o 
  -5   2   7        3.79        7.22      2.49 o 
  -4   2   7        0.09       -0.36      1.99 o 
  -3   2   7       26.38       20.06      2.86 o 
  -2   2   7       21.54       21.49      2.78 o 
  -1   2   7      190.22      217.67     19.91 o 
   0   2   7       35.21       29.18      3.03 o 
   1   2   7      372.95      373.09     25.75 o 
   2   2   7        6.96        8.37      2.89 o 
   3   2   7      198.02      226.96     21.01 o 
   4   2   7       22.40       20.20      4.03 o 
   5   2   7        0.09       -0.14      2.11 o 
   6   2   7      220.09      245.19     18.61 o 
   7   2   7     2441.82     2230.51    218.47 o 
   8   2   7      480.15      547.08     23.56 o 
   9   2   7        0.96        0.82      3.05 o 
  10   2   7     1418.99     1466.65     43.26 o 
  11   2   7      147.35      159.24     12.43 o 
  12   2   7       11.22        1.78      6.24 o 
  13   2   7        3.09        7.04      7.22 o 
  14   2   7        4.82        3.00      7.67 o 
 -15   3   7        7.16        8.00      6.58 o 
 -14   3   7        2.51        4.07      5.96 o 
 -13   3   7       12.79       13.52      6.41 o 
 -12   3   7        6.54        4.80      4.78 o 
 -11   3   7        5.76        4.20      4.33 o 
 -10   3   7        0.95       -1.18      3.29 o 
  -9   3   7       72.69       82.99      8.98 o 
  -8   3   7        2.44        2.37      3.37 o 
  -7   3   7       82.29      100.61      8.80 o 
  -6   3   7       73.47       87.40      7.92 o 
  -5   3   7       68.97       73.86      8.16 o 
  -4   3   7       43.46       54.33      9.86 o 
  -3   3   7      159.48      164.67     16.43 o 
  -2   3   7      190.15      192.91     20.40 o 
  -1   3   7     1691.77     1973.97    131.00 o 
   0   3   7      244.43      235.21     16.70 o 
   1   3   7      112.98      110.02      7.13 o 
   2   3   7      547.94      309.71    182.79 o 
   3   3   7      543.31      568.95     41.11 o 
   4   3   7      507.84      553.45     25.03 o 
   5   3   7        7.69        5.31      3.44 o 
   6   3   7      219.96      218.63     13.26 o 
   7   3   7       15.11       19.50      4.37 o 
   8   3   7       37.81       35.48      5.38 o 
   9   3   7       45.42       49.76      6.83 o 
  10   3   7      123.63      129.31      9.66 o 
  11   3   7       54.29       52.47     10.08 o 
  12   3   7        0.14       -2.23      5.03 o 
  13   3   7        9.83       11.02      6.89 o 
 -14   4   7        8.77        9.59      6.78 o 
 -13   4   7        4.34       -0.50      5.53 o 
 -12   4   7        0.43        2.09      4.82 o 
 -11   4   7        3.67        4.42      4.88 o 
 -10   4   7        9.20        5.97      4.90 o 
  -9   4   7       44.80       39.90      7.14 o 
  -8   4   7        2.92        2.12      3.25 o 
  -7   4   7        0.16        0.07      3.18 o 
  -6   4   7       27.90       35.39      5.99 o 
  -5   4   7        3.95       -0.70      2.41 o 
  -4   4   7        7.56        9.56      3.08 o 
  -3   4   7       12.49       12.89      3.34 o 
  -2   4   7       43.33       44.31      5.66 o 
  -1   4   7       22.09       20.18      4.13 o 
   0   4   7      115.10      111.28     10.52 o 
   1   4   7       44.29       41.23      5.50 o 
   2   4   7        0.04        0.88      2.62 o 
   3   4   7        8.17        7.73      3.45 o 
   4   4   7        7.10        6.23      3.45 o 
   5   4   7       68.47       65.78     10.69 o 
   6   4   7     1098.91     1142.48     81.68 o 
   7   4   7        0.10        0.60      3.02 o 
   8   4   7       17.43       14.84      4.67 o 
   9   4   7        6.97        4.98      3.74 o 
  10   4   7       15.38       14.60      5.21 o 
  11   4   7      211.56      248.51     24.46 o 
  12   4   7      239.44      234.26     16.32 o 
  13   4   7        2.68        3.18      8.04 o 
 -13   5   7        0.00       -2.91      5.99 o 
 -12   5   7       12.92       29.75      8.32 o 
 -11   5   7       12.41       12.06      6.42 o 
 -10   5   7       33.28       30.00      7.62 o 
  -9   5   7        0.34       -0.96      4.30 o 
  -8   5   7        0.01        0.84      3.78 o 
  -7   5   7        3.51        3.55      3.76 o 
  -6   5   7       15.35       12.67      4.54 o 
  -5   5   7       16.68       18.14      4.35 o 
  -4   5   7        7.71        7.25      3.87 o 
  -3   5   7      126.73      128.14     16.79 o 
  -2   5   7      309.43      340.48     20.74 o 
  -1   5   7        6.34        6.64      4.48 o 
   0   5   7       31.12       27.95      8.04 o 
   1   5   7        1.43        1.21      3.77 o 
   2   5   7       39.78       38.31      8.10 o 
   3   5   7      203.00      218.70     12.08 o 
   4   5   7        0.20        0.65      3.40 o 
   5   5   7       98.64      108.27      9.72 o 
   6   5   7        2.52        4.67      4.38 o 
   7   5   7        3.05        4.76      3.60 o 
   8   5   7       36.41       36.89      6.49 o 
   9   5   7        1.31       -1.51      3.73 o 
  10   5   7        1.88        1.70      4.88 o 
  11   5   7       12.39       10.03      6.70 o 
  12   5   7       50.87       41.69      9.67 o 
 -12   6   7        5.28        1.34     13.39 o 
 -11   6   7       35.18       37.37      8.90 o 
 -10   6   7        5.91        5.71      5.97 o 
  -9   6   7        2.09        1.73      5.17 o 
  -8   6   7        1.02       -0.34      4.56 o 
  -7   6   7        1.78       -1.53      4.07 o 
  -6   6   7        0.46        2.62      3.97 o 
  -5   6   7       16.42       10.14      4.77 o 
  -4   6   7       25.55       22.58      5.85 o 
  -3   6   7        7.59       10.07      5.67 o 
  -2   6   7        9.72        4.69      5.29 o 
  -1   6   7        4.22        0.85      4.38 o 
   0   6   7       12.83        6.64      5.53 o 
   1   6   7        0.88        4.09      5.23 o 
   2   6   7        1.12        1.50      4.72 o 
   3   6   7       24.30       23.61      7.96 o 
   4   6   7      190.37      215.74     19.09 o 
   5   6   7      158.99      168.15     15.61 o 
   6   6   7        8.21        4.67      5.02 o 
   7   6   7        1.71       -0.21      4.26 o 
   8   6   7        0.00       -1.15      5.31 o 
   9   6   7        0.08        3.21      6.19 o 
  10   6   7        2.72        1.04      7.29 o 
 -10   7   7        7.91       11.29      8.67 o 
  -9   7   7        1.02        2.18      7.33 o 
  -8   7   7        0.38        3.28      6.76 o 
  -7   7   7        0.67       -0.07      5.13 o 
  -6   7   7        1.24        2.64      5.24 o 
  -5   7   7        1.38        2.85      6.16 o 
  -4   7   7       50.04       42.97     10.49 o 
  -3   7   7        1.53        3.42      5.86 o 
  -2   7   7        4.59        8.69      6.58 o 
  -1   7   7       12.13       11.92      7.70 o 
   0   7   7        4.21        5.75      6.19 o 
   1   7   7       10.81        2.91      6.34 o 
   2   7   7        9.70       13.53      7.46 o 
   3   7   7       42.47       45.73     10.82 o 
   4   7   7        7.72       10.12      7.16 o 
   5   7   7        1.34       -0.67      9.04 o 
   6   7   7       47.64       65.63     17.75 o 
   7   7   7       17.76       25.78      9.94 o 
   8   7   7        0.01       -1.95      6.43 o 
  -6   8   7        0.92        2.78      7.67 o 
  -5   8   7        1.92       -0.80      7.06 o 
  -4   8   7        2.36        2.68      7.00 o 
  -3   8   7        2.29        6.75      7.29 o 
  -2   8   7        1.78        2.85      6.87 o 
  -1   8   7        3.04        0.39      7.09 o 
   0   8   7        0.49        1.55      6.99 o 
   1   8   7        3.76        7.19      7.91 o 
   2   8   7        2.10        8.87      8.05 o 
   3   8   7       53.78       63.29     19.09 o 
   4   8   7        5.47        3.35     10.38 o 
 -15   0   8        2.20       -4.69     10.05 o 
 -14   0   8        1.19        3.01     10.05 o 
 -13   0   8       21.89       26.45     12.39 o 
 -12   0   8        0.36        4.35      8.04 o 
 -11   0   8        3.15        8.37      8.37 o 
 -10   0   8       49.51       48.55     13.39 o 
  -9   0   8       26.29       19.42      9.04 o 
  -8   0   8       71.47       67.58     10.21 o 
  -7   0   8        4.74        6.51      3.86 o 
  -6   0   8        9.35        5.83      3.53 o 
  -5   0   8       53.93       47.93     11.05 o 
  -4   0   8        1.17        0.81      2.48 o 
  -3   0   8       10.27        6.70      4.35 o 
  -2   0   8        4.89        1.97      2.24 o 
  -1   0   8       70.72       79.66      7.70 o 
   0   0   8      643.40      751.63     55.08 o 
   1   0   8      620.24      645.12     85.89 o 
   2   0   8      359.61      333.79     63.62 o 
   3   0   8       12.25       12.26      3.70 o 
   4   0   8       62.11       51.83     15.07 o 
   5   0   8     1028.87     1008.06     98.61 o 
   6   0   8        4.95       10.72      6.70 o 
   7   0   8      386.57      435.30     29.13 o 
   8   0   8     7040.98     7743.30    124.90 o 
   9   0   8      106.65      129.25     18.75 o 
  10   0   8      124.80      128.92     19.42 o 
  11   0   8        0.00        6.03      9.04 o 
  12   0   8        3.06       10.38     10.38 o 
  13   0   8       43.41       74.00     19.42 o 
  14   0   8       85.13      101.79     22.10 o 
 -15   1   8       37.33       37.81     11.96 o 
 -14   1   8        4.58        0.67      6.16 o 
 -13   1   8        2.91       -3.15      5.67 o 
 -12   1   8        2.36        6.19      6.63 o 
 -11   1   8        0.83        3.16      4.96 o 
 -10   1   8       19.33       28.23      8.04 o 
  -9   1   8       81.44       97.49     11.59 o 
  -8   1   8       27.39       36.22      7.53 o 
  -7   1   8       25.06       21.31      8.16 o 
  -6   1   8       21.24       19.41      4.26 o 
  -5   1   8       20.20       11.75      2.80 o 
  -4   1   8      122.34      116.92      6.03 o 
  -3   1   8      248.48      257.41      8.47 o 
  -2   1   8        1.30        1.81      1.74 o 
  -1   1   8      617.21      625.79     30.06 o 
   0   1   8     1361.60     1419.59     45.87 o 
   1   1   8       88.21       96.49      5.36 o 
   2   1   8        6.11        6.14      2.07 o 
   3   1   8       76.46       85.48     11.42 o 
   4   1   8       13.06        9.62      3.04 o 
   5   1   8      369.11      365.25     29.69 o 
   6   1   8       34.38       44.69      5.85 o 
   7   1   8      190.74      206.12     12.90 o 
   8   1   8      428.78      416.76     17.08 o 
   9   1   8      368.45      396.13     21.43 o 
  10   1   8       23.73       24.63      7.91 o 
  11   1   8        0.50        0.62      5.56 o 
  12   1   8       58.80       67.92     12.43 o 
  13   1   8        9.01       11.73      8.44 o 
  14   1   8       10.89       12.80      8.99 o 
 -15   2   8        0.66       -3.24      7.93 o 
 -14   2   8        1.59        0.31      8.71 o 
 -13   2   8        4.44       10.57      7.33 o 
 -12   2   8       23.97       21.88      8.51 o 
 -11   2   8        9.94       10.18      6.38 o 
 -10   2   8       11.74        8.34      5.80 o 
  -9   2   8        5.21        6.06      4.85 o 
  -8   2   8        2.83        0.84      3.59 o 
  -7   2   8       39.95       28.95      6.98 o 
  -6   2   8        5.04        3.91      2.91 o 
  -5   2   8        1.04        2.20      2.57 o 
  -4   2   8       38.19       38.07      5.21 o 
  -3   2   8        0.13        0.04      1.66 o 
  -2   2   8        8.59       11.27      2.54 o 
  -1   2   8      354.06      408.27     27.89 o 
   0   2   8      106.53      110.91      8.07 o 
   1   2   8      119.28       73.04     39.45 o 
   2   2   8       16.58       19.25      3.92 o 
   3   2   8      236.49      219.95     13.51 o 
   4   2   8      107.46      113.37      8.95 o 
   5   2   8        5.03        7.79      3.33 o 
   6   2   8      363.72      401.35     31.60 o 
   7   2   8      947.50      967.14     67.38 o 
   8   2   8       32.97       34.23      5.27 o 
   9   2   8      363.88      382.36     28.18 o 
  10   2   8      268.12      305.69     27.79 o 
  11   2   8       30.93       22.30      9.38 o 
  12   2   8       35.40       50.21     11.36 o 
  13   2   8        0.65       -1.28      7.09 o 
  14   2   8        1.81        0.67     10.72 o 
 -15   3   8        0.02        0.67     10.72 o 
 -14   3   8       32.29       33.73     11.16 o 
 -13   3   8       12.50        8.20      5.67 o 
 -12   3   8        0.18        0.73      4.75 o 
 -11   3   8        3.76        5.52      4.81 o 
 -10   3   8        1.22        3.11      3.93 o 
  -9   3   8        9.20       10.36      4.51 o 
  -8   3   8        0.16        1.23      3.39 o 
  -7   3   8       33.46       35.17      6.22 o 
  -6   3   8        7.49        4.22      2.85 o 
  -5   3   8       79.71       79.62      6.91 o 
  -4   3   8        0.16        1.42      2.07 o 
  -3   3   8      113.45      131.62      9.86 o 
  -2   3   8      332.37      384.05     37.56 o 
  -1   3   8       14.42       24.46      4.08 o 
   0   3   8      186.92      203.44     22.46 o 
   1   3   8        0.13       -0.70      2.11 o 
   2   3   8        2.57        0.79      2.32 o 
   3   3   8       43.45       42.76      5.76 o 
   4   3   8      350.62      343.80     21.01 o 
   5   3   8      378.95      372.06     24.22 o 
   6   3   8      157.59      170.04     11.82 o 
   7   3   8        5.61        4.28      3.84 o 
   8   3   8        9.06        8.38      3.69 o 
   9   3   8       48.82       46.29      6.55 o 
  10   3   8      172.21      183.46     13.26 o 
  11   3   8        3.93        4.76      5.61 o 
  12   3   8       44.16       49.74      9.47 o 
  13   3   8       91.59      109.46     16.29 o 
 -14   4   8        0.15        2.68     11.05 o 
 -13   4   8        6.04        5.25      6.19 o 
 -12   4   8        2.95        0.12      5.08 o 
 -11   4   8        1.33        1.11      4.85 o 
 -10   4   8        3.10        1.76      4.70 o 
  -9   4   8        0.52        2.14      4.36 o 
  -8   4   8        7.79       10.14      4.78 o 
  -7   4   8        4.36        6.50      4.23 o 
  -6   4   8       42.11       39.12      5.90 o 
  -5   4   8       44.75       38.85      5.45 o 
  -4   4   8       11.63       13.88      3.75 o 
  -3   4   8      107.09      123.32     14.86 o 
  -2   4   8      123.11      134.12     22.22 o 
  -1   4   8       94.03       90.57     17.91 o 
   0   4   8        3.63        2.08      3.46 o 
   1   4   8        1.96        0.05      2.44 o 
   2   4   8       81.12       95.54      9.34 o 
   3   4   8       68.52       30.22     23.66 o 
   4   4   8        0.04        2.24      3.37 o 
   5   4   8     1225.52     1322.58     71.68 o 
   6   4   8       67.93       65.65      8.16 o 
   7   4   8       55.05       50.57      7.86 o 
   8   4   8       77.88       80.11      8.19 o 
   9   4   8        0.54        2.42      4.50 o 
  10   4   8        3.93        0.82      4.11 o 
  11   4   8      120.80      124.87     10.86 o 
  12   4   8       11.64       13.02      7.02 o 
 -13   5   8        1.39        4.69     12.72 o 
 -12   5   8        9.76       18.24      7.47 o 
 -11   5   8        1.17        0.40      5.68 o 
 -10   5   8        1.91        1.52      5.05 o 
  -9   5   8        0.04       -1.38      4.27 o 
  -8   5   8        2.12        3.86      4.83 o 
  -7   5   8        8.49        6.85      4.51 o 
  -6   5   8        1.69        4.74      3.53 o 
  -5   5   8        6.71        6.10      4.75 o 
  -4   5   8       31.00       33.94      6.55 o 
  -3   5   8      193.69      227.28     24.53 o 
  -2   5   8        2.72        0.39      4.14 o 
  -1   5   8       33.72       29.29      7.46 o 
   0   5   8       20.85       25.30      7.33 o 
   1   5   8        2.28        4.78      4.85 o 
   2   5   8      108.79      111.53     12.18 o 
   3   5   8       28.58       20.70      7.24 o 
   4   5   8      290.63      304.03     21.86 o 
   5   5   8       21.29       14.85      5.39 o 
   6   5   8       30.58       29.17      6.70 o 
   7   5   8        6.06        6.74      4.11 o 
   8   5   8       22.82       25.69      6.04 o 
   9   5   8       12.91       17.47      6.63 o 
  10   5   8        0.41       -2.63      4.56 o 
  11   5   8       39.75       36.11      9.07 o 
 -11   6   8        0.92       -2.04      6.01 o 
 -10   6   8        0.17        3.24      6.15 o 
  -9   6   8        3.08        7.67      5.60 o 
  -8   6   8        2.63        0.36      5.31 o 
  -7   6   8        0.39       -0.05      4.56 o 
  -6   6   8        0.25        0.25      4.33 o 
  -5   6   8        4.63        3.96      4.31 o 
  -4   6   8        0.74        2.05      5.05 o 
  -3   6   8        1.69        1.18      5.09 o 
  -2   6   8       13.87        9.22      6.10 o 
  -1   6   8        0.97        0.53      4.85 o 
   0   6   8       10.17        8.37      6.16 o 
   1   6   8        5.21       13.67      6.62 o 
   2   6   8       32.89       36.70     10.88 o 
   3   6   8       68.66       93.88     13.14 o 
   4   6   8      230.42      271.97     31.14 o 
   5   6   8        7.34       10.54      6.98 o 
   6   6   8        1.00        3.12      4.91 o 
   7   6   8       15.84       15.05      5.54 o 
   8   6   8        0.29        0.83      5.02 o 
   9   6   8       31.20       49.86     12.07 o 
  10   6   8        0.05       -1.40      6.57 o 
  -9   7   8        1.12        1.76      7.67 o 
  -8   7   8        0.65        0.47      5.95 o 
  -7   7   8        0.52        1.95      5.53 o 
  -6   7   8        0.01        1.80      6.86 o 
  -5   7   8       31.12       29.33     12.39 o 
  -4   7   8       22.45       16.59      8.40 o 
  -3   7   8       16.90       15.13      7.72 o 
  -2   7   8        4.75        0.43      5.86 o 
  -1   7   8        1.15        2.45      6.10 o 
   0   7   8        0.17        0.37      5.80 o 
   1   7   8       43.10       50.53     15.91 o 
   2   7   8       50.54       59.75     11.60 o 
   3   7   8       12.11        4.15      7.29 o 
   4   7   8        6.20        5.41      7.29 o 
   5   7   8        0.03       -1.00      6.87 o 
   6   7   8        2.91        1.47      6.32 o 
   7   7   8        0.96        5.47      7.32 o 
  -5   8   8       13.88        8.38      8.64 o 
  -4   8   8        1.85       -0.18      7.67 o 
  -3   8   8       18.71       18.96      9.57 o 
  -2   8   8        6.37        2.65      7.63 o 
  -1   8   8        0.20        5.86      7.81 o 
   0   8   8        0.31        4.69      7.39 o 
   1   8   8        0.63        5.03      8.40 o 
   2   8   8       86.66      117.06     16.41 o 
   3   8   8        8.83        3.68     10.72 o 
 -15   1   9        0.30       -3.32      7.63 o 
 -14   1   9        0.07       -1.90      7.33 o 
 -13   1   9        0.79        1.43      5.91 o 
 -12   1   9       11.30        5.34      6.01 o 
 -11   1   9       50.87       37.86      9.59 o 
 -10   1   9        0.25        1.73      5.19 o 
  -9   1   9       61.03       52.51     10.21 o 
  -8   1   9       29.32       16.65     10.76 o 
  -7   1   9        9.55       11.13      3.89 o 
  -6   1   9       25.30       27.50      6.46 o 
  -5   1   9       66.98       64.41      6.53 o 
  -4   1   9      158.17      150.53      7.18 o 
  -3   1   9       86.99       79.89      5.51 o 
  -2   1   9        1.08        1.73      1.95 o 
  -1   1   9      182.49      170.64     10.63 o 
   0   1   9       54.48       43.68      4.27 o 
   1   1   9       52.32       45.48      4.25 o 
   2   1   9       47.27       53.22      5.68 o 
   3   1   9       85.30       74.58      9.21 o 
   4   1   9       17.08       23.17      4.63 o 
   5   1   9        0.62        3.09      2.96 o 
   6   1   9      611.26      637.35     44.08 o 
   7   1   9       10.07       10.84      5.71 o 
   8   1   9      274.43      293.83     18.69 o 
   9   1   9        0.83        3.34      5.56 o 
  10   1   9       47.78       63.65     11.60 o 
  11   1   9       12.35       15.44      8.01 o 
  12   1   9        0.10        0.52      6.03 o 
  13   1   9        1.41        3.35      7.58 o 
  14   1   9       67.37       98.11     22.77 o 
 -15   2   9        9.36        5.36     12.05 o 
 -14   2   9        0.18       -2.44      7.09 o 
 -13   2   9        0.91        1.85      6.91 o 
 -12   2   9        1.32        3.12      6.85 o 
 -11   2   9       62.82       65.64     11.60 o 
 -10   2   9       45.14       41.79      9.54 o 
  -9   2   9        1.61        2.37      4.52 o 
  -8   2   9      359.81      311.92     26.48 o 
  -7   2   9       76.40       65.46     10.62 o 
  -6   2   9        0.10       -0.63      2.89 o 
  -5   2   9        4.45        1.54      2.78 o 
  -4   2   9       19.90       16.82      4.24 o 
  -3   2   9        4.44       -0.08      2.64 o 
  -2   2   9        5.88        4.76      2.27 o 
  -1   2   9      120.10      115.57      6.31 o 
   0   2   9       15.22       13.02      3.72 o 
   1   2   9        0.70        0.24      2.02 o 
   2   2   9       70.17       68.81      6.55 o 
   3   2   9      100.91      110.95      8.21 o 
   4   2   9       50.33       34.42      7.75 o 
   5   2   9      496.35      494.20     39.15 o 
   6   2   9     1057.57     1124.76     67.08 o 
   7   2   9        2.15       -0.10      3.33 o 
   8   2   9       75.75       77.42      9.57 o 
   9   2   9      129.35      113.54     13.90 o 
  10   2   9        2.61        6.03      6.16 o 
  11   2   9       33.15       64.51     12.18 o 
  12   2   9       23.63       25.42     10.06 o 
  13   2   9       84.54      121.91     17.04 o 
 -14   3   9        1.62        5.71      8.86 o 
 -13   3   9        0.08        3.96      7.33 o 
 -12   3   9       19.20       22.62      9.00 o 
 -11   3   9        2.96        3.92      6.35 o 
 -10   3   9        0.48       -0.01      5.67 o 
  -9   3   9        7.23       -0.72      4.81 o 
  -8   3   9        4.50        4.28      4.24 o 
  -7   3   9        2.00        1.21      3.57 o 
  -6   3   9       12.16       11.44      4.30 o 
  -5   3   9        5.39        3.20      3.15 o 
  -4   3   9       11.07        9.38      3.73 o 
  -3   3   9       50.50       56.87      6.47 o 
  -2   3   9        4.41        8.52      4.61 o 
  -1   3   9       48.67       40.42      7.29 o 
   0   3   9      238.84      234.53     10.94 o 
   1   3   9      130.34      136.32     12.22 o 
   2   3   9        0.00       -0.92      2.43 o 
   3   3   9      195.09      207.01     13.24 o 
   4   3   9        1.68        1.16      3.10 o 
   5   3   9      525.81      541.30     27.58 o 
   6   3   9       41.28       40.88      6.81 o 
   7   3   9        8.81        7.84      4.41 o 
   8   3   9       55.84       68.15      7.47 o 
   9   3   9      171.10      201.33     22.99 o 
  10   3   9       16.87       17.74      6.42 o 
  11   3   9        4.74        8.00      7.80 o 
  12   3   9       48.06       69.45     13.84 o 
  13   3   9       24.84       30.47     16.07 o 
 -13   4   9        1.28        3.12      5.77 o 
 -12   4   9       14.58       26.13      7.76 o 
 -11   4   9        3.01        1.49      4.82 o 
 -10   4   9        4.14        3.84      5.01 o 
  -9   4   9        0.01        1.82      4.33 o 
  -8   4   9        8.30        7.85      4.34 o 
  -7   4   9      175.86      182.82     15.51 o 
  -6   4   9      132.89      150.79     17.21 o 
  -5   4   9        1.33        0.11      2.79 o 
  -4   4   9        0.36        1.39      3.08 o 
  -3   4   9       42.56       54.19      6.92 o 
  -2   4   9       37.55       38.68      8.17 o 
  -1   4   9       95.73       73.74     10.06 o 
   0   4   9        3.75        4.52      4.50 o 
   1   4   9       26.60       20.09      6.38 o 
   2   4   9        1.01        2.38      3.15 o 
   3   4   9       15.26        7.79      5.74 o 
   4   4   9      473.44      534.55     31.22 o 
   5   4   9      315.19      304.68     19.80 o 
   6   4   9       12.85       21.13      5.77 o 
   7   4   9        6.00        8.17      4.72 o 
   8   4   9        1.06        1.77      3.88 o 
   9   4   9        2.33        3.91      4.28 o 
  10   4   9      148.89      175.80     12.25 o 
  11   4   9        5.09        4.15      6.64 o 
  12   4   9       47.41       45.12     12.28 o 
 -12   5   9        0.01       -0.89      6.13 o 
 -11   5   9        0.01       -4.12      4.96 o 
 -10   5   9        1.29        3.91      5.51 o 
  -9   5   9        2.42        6.05      5.41 o 
  -8   5   9        0.12        3.12      4.13 o 
  -7   5   9        5.80        2.86      3.86 o 
  -6   5   9        3.26        0.45      4.06 o 
  -5   5   9       37.83       32.55      6.78 o 
  -4   5   9       14.77       14.59      5.17 o 
  -3   5   9        0.00        2.62      4.85 o 
  -2   5   9        5.90        1.68      4.85 o 
  -1   5   9        1.44       -1.24      4.38 o 
   0   5   9       55.33       50.96      9.57 o 
   1   5   9        0.16        1.29      4.61 o 
   2   5   9       61.51       66.99     10.72 o 
   3   5   9      331.20      363.45     32.31 o 
   4   5   9      127.24      134.23     14.20 o 
   5   5   9        0.00        1.52      4.30 o 
   6   5   9        1.10        2.63      4.76 o 
   7   5   9       29.08       19.51      6.55 o 
   8   5   9        0.84        2.65      4.24 o 
   9   5   9        1.53        1.62      4.61 o 
  10   5   9       17.47       16.06      6.16 o 
  11   5   9      152.43      174.20     19.12 o 
 -10   6   9        0.06        1.46      6.29 o 
  -9   6   9        0.50       -2.13      5.21 o 
  -8   6   9        0.55        2.59      5.26 o 
  -7   6   9       18.04       15.77      6.60 o 
  -6   6   9       10.31        8.86      5.66 o 
  -5   6   9      224.48      220.49     18.66 o 
  -4   6   9       82.88       86.69     13.00 o 
  -3   6   9        0.01        1.05      5.38 o 
  -2   6   9        5.42        3.16      5.79 o 
  -1   6   9       10.87       11.97      6.72 o 
   0   6   9        0.06        4.23      5.55 o 
   1   6   9       39.78       33.33      9.33 o 
   2   6   9       59.26       71.96     12.19 o 
   3   6   9      464.71      541.14     41.52 o 
   4   6   9        3.35       -0.50      6.39 o 
   5   6   9       16.97       15.78      7.91 o 
   6   6   9        0.01        0.33      6.39 o 
   7   6   9        2.36        0.60      5.14 o 
   8   6   9        8.50       10.43      5.47 o 
   9   6   9        3.31        2.57      6.05 o 
  -8   7   9        0.01        2.86      7.32 o 
  -7   7   9        0.56        3.41      7.87 o 
  -6   7   9       18.09        8.82      8.28 o 
  -5   7   9        5.80        1.96      7.43 o 
  -4   7   9        0.87        1.51      6.48 o 
  -3   7   9        0.54        3.76      6.85 o 
  -2   7   9        1.87        2.27      6.58 o 
  -1   7   9        0.01        1.29      6.72 o 
   0   7   9       36.22       33.69     10.25 o 
   1   7   9        9.46        6.67      7.53 o 
   2   7   9       68.90       76.33     13.84 o 
   3   7   9      166.75      205.98     19.52 o 
   4   7   9       60.10       78.07     15.91 o 
   5   7   9        7.21        5.52      8.17 o 
   6   7   9        9.28        9.80      6.35 o 
  -4   8   9       18.07       18.75     14.06 o 
  -3   8   9       17.16       22.41     10.77 o 
  -2   8   9        1.37        2.18      7.87 o 
  -1   8   9        0.38        0.67      7.69 o 
   0   8   9        0.01       -2.05      7.91 o 
   1   8   9       45.86       72.33     20.76 o 
   2   8   9      117.46      189.52     28.13 o 
 -14   0  10       19.90       24.44     14.73 o 
 -13   0  10       29.01       28.80     14.40 o 
 -12   0  10        1.93        2.01      8.71 o 
 -11   0  10       53.15       51.90     15.74 o 
 -10   0  10      984.56     1048.74     50.56 o 
  -9   0  10       82.02       57.26     14.73 o 
  -8   0  10       84.00       74.34     15.07 o 
  -7   0  10      109.84      110.50     16.74 o 
  -6   0  10       35.19       26.30      6.28 o 
  -5   0  10      503.29      469.41     34.82 o 
  -4   0  10      644.97      618.07     47.38 o 
  -3   0  10      250.07      254.15     19.76 o 
  -2   0  10      158.17      135.12     10.04 o 
  -1   0  10      199.49      214.05     20.26 o 
   0   0  10       60.94       69.88      7.67 o 
   1   0  10        5.75        2.05      3.04 o 
   2   0  10      212.22      235.18     12.79 o 
   3   0  10      190.76      193.66     30.81 o 
   4   0  10       28.98       29.47     10.05 o 
   5   0  10       44.77       51.90     12.72 o 
   6   0  10        2.53        3.68      6.70 o 
   7   0  10       82.76       84.38     15.74 o 
   8   0  10       65.72       66.97     15.40 o 
   9   0  10        3.51        7.70      8.71 o 
  10   0  10        8.43        6.70      9.04 o 
  11   0  10       34.04       29.13     13.06 o 
  12   0  10       26.96       53.58     18.08 o 
  13   0  10       17.94       17.75     14.40 o 
 -14   1  10        0.01        3.73      8.15 o 
 -13   1  10        6.34        2.36      6.96 o 
 -12   1  10        0.12        2.48      6.48 o 
 -11   1  10        1.91        3.11      6.03 o 
 -10   1  10        1.55        3.13      5.67 o 
  -9   1  10        0.87       -1.51      4.50 o 
  -8   1  10        0.00       -0.20      3.41 o 
  -7   1  10       34.24       35.39      8.55 o 
  -6   1  10        1.16        3.37      3.13 o 
  -5   1  10      152.50      144.95      9.37 o 
  -4   1  10        5.02        5.23      2.71 o 
  -3   1  10      407.32      402.24     14.26 o 
  -2   1  10     1962.25     1950.73     45.02 o 
  -1   1  10      512.36      482.06     16.92 o 
   0   1  10      114.32      119.01      7.53 o 
   1   1  10      109.70      107.40      9.10 o 
   2   1  10       68.20       69.78      6.84 o 
   3   1  10        0.86        4.45      3.15 o 
   4   1  10      111.69      126.52     14.06 o 
   5   1  10      187.89      196.61     18.93 o 
   6   1  10      310.09      331.82     19.18 o 
   7   1  10       69.68       73.68     10.77 o 
   8   1  10       18.25       24.95      7.91 o 
   9   1  10        0.12       -0.07      5.32 o 
  10   1  10        7.75        7.33      6.72 o 
  11   1  10        1.42        1.93      6.24 o 
  12   1  10        1.28        4.60      7.57 o 
  13   1  10        7.99       21.10     14.40 o 
 -14   2  10        1.19        4.45      8.51 o 
 -13   2  10        1.45       -2.01      7.58 o 
 -12   2  10        4.70       12.51      7.93 o 
 -11   2  10       50.43       47.25     11.12 o 
 -10   2  10        0.00       -1.90      4.56 o 
  -9   2  10       95.92       78.16      9.35 o 
  -8   2  10      132.45      116.48     15.62 o 
  -7   2  10        5.25        4.02      3.87 o 
  -6   2  10      344.55      336.89     14.65 o 
  -5   2  10        6.18        3.99      3.57 o 
  -4   2  10        0.73        0.00      2.90 o 
  -3   2  10      529.33      502.58     35.12 o 
  -2   2  10        7.96        7.58      3.52 o 
  -1   2  10       24.76       21.12      4.37 o 
   0   2  10        0.25       -2.31      2.41 o 
   1   2  10       28.85       24.28      9.98 o 
   2   2  10       97.11       98.15     11.85 o 
   3   2  10       12.32       14.77      4.33 o 
   4   2  10        5.28        3.91      3.29 o 
   5   2  10       26.85       19.82      6.41 o 
   6   2  10        0.19       -2.04      3.28 o 
   7   2  10       12.60        9.84      4.54 o 
   8   2  10        9.28       11.05      6.28 o 
   9   2  10       16.48       15.07      7.53 o 
  10   2  10       15.01       15.90      8.04 o 
  11   2  10        1.25        3.35      6.87 o 
  12   2  10       32.36       44.24     11.96 o 
  13   2  10        7.48       13.06     13.39 o 
 -13   3  10        5.46        5.50      8.34 o 
 -12   3  10        1.59        4.75      7.08 o 
 -11   3  10        0.05       -3.98      6.27 o 
 -10   3  10        1.86       -1.11      4.50 o 
  -9   3  10        0.10        2.39      4.44 o 
  -8   3  10        0.62        1.26      4.05 o 
  -7   3  10       15.25       10.41      4.83 o 
  -6   3  10      101.07      108.30     10.45 o 
  -5   3  10      208.37      211.45     33.98 o 
  -4   3  10       39.97       47.40      6.69 o 
  -3   3  10        0.07       -0.67      3.86 o 
  -2   3  10      278.72      250.66     18.92 o 
  -1   3  10       79.63       67.13      9.46 o 
   0   3  10     1096.17     1034.08    143.82 o 
   1   3  10       24.22       29.25      5.44 o 
   2   3  10        0.02       -0.38      2.55 o 
   3   3  10      184.43      184.61     11.17 o 
   4   3  10      135.84      135.09     12.35 o 
   5   3  10      188.55      191.46     13.20 o 
   6   3  10       18.46       21.17      5.89 o 
   7   3  10       20.60       18.27      6.02 o 
   8   3  10       15.34       14.72      4.50 o 
   9   3  10       22.41       14.70      6.34 o 
  10   3  10        0.02       -2.46      6.24 o 
  11   3  10        0.78        2.68      7.34 o 
  12   3  10       18.21       17.75     14.06 o 
 -13   4  10       17.26       20.64     10.77 o 
 -12   4  10        7.22       10.65      8.44 o 
 -11   4  10       11.90       12.38      8.51 o 
 -10   4  10       39.83       38.16      8.55 o 
  -9   4  10        0.98        0.22      5.09 o 
  -8   4  10        2.49        1.05      4.54 o 
  -7   4  10       98.14       90.46     12.54 o 
  -6   4  10       42.73       49.76      7.69 o 
  -5   4  10       72.52       60.86     10.25 o 
  -4   4  10        4.31        0.82      4.14 o 
  -3   4  10        2.23        2.52      4.61 o 
  -2   4  10       98.68       91.08     11.59 o 
  -1   4  10      162.88      164.07     15.24 o 
   0   4  10        3.41        1.86      4.38 o 
   1   4  10       54.00       55.34     10.55 o 
   2   4  10       53.59       63.38     13.39 o 
   3   4  10       27.01       11.67      9.64 o 
   4   4  10       36.65       36.86      7.02 o 
   5   4  10        0.34        1.18      3.78 o 
   6   4  10        0.25       -1.37      3.65 o 
   7   4  10        0.01        1.24      4.37 o 
   8   4  10       63.11       71.50      8.46 o 
   9   4  10       44.29       45.60      8.15 o 
  10   4  10       12.07        6.99      6.50 o 
  11   4  10       78.36       97.85     12.53 o 
 -11   5  10        0.00       -1.78      5.40 o 
 -10   5  10        3.73        4.96      5.41 o 
  -9   5  10        0.70        0.38      4.36 o 
  -8   5  10        1.37        5.36      5.01 o 
  -7   5  10        0.01        0.40      4.54 o 
  -6   5  10       90.79       97.18     10.63 o 
  -5   5  10        2.42        3.25      4.56 o 
  -4   5  10        0.36        4.18      5.38 o 
  -3   5  10       15.69       15.87      6.98 o 
  -2   5  10       19.64       17.08      7.34 o 
  -1   5  10       43.76       55.10     10.53 o 
   0   5  10        0.83        3.74      5.31 o 
   1   5  10      593.68      644.29     70.32 o 
   2   5  10       10.44       20.75      7.80 o 
   3   5  10      191.83      206.15     30.47 o 
   4   5  10       47.95       50.29     12.89 o 
   5   5  10        0.53       -1.63      5.43 o 
   6   5  10        0.75       -0.34      4.41 o 
   7   5  10       18.55       29.53      7.66 o 
   8   5  10        4.61        8.33      5.20 o 
   9   5  10        4.60        5.67      5.09 o 
  10   5  10        2.76        9.99      6.07 o 
 -10   6  10        0.07       -2.48      7.09 o 
  -9   6  10       48.00       39.62      9.57 o 
  -8   6  10        0.01        0.52      5.50 o 
  -7   6  10        1.28        2.06      5.39 o 
  -6   6  10       19.80       10.84      9.04 o 
  -5   6  10       13.03        9.24      7.15 o 
  -4   6  10       16.07       10.33      7.56 o 
  -3   6  10        0.03       -1.66      5.67 o 
  -2   6  10        1.81       -1.86      5.14 o 
  -1   6  10       12.82       14.53      7.77 o 
   0   6  10       75.97       94.22     13.60 o 
   1   6  10       19.47       40.46     10.39 o 
   2   6  10       36.30       49.47     11.47 o 
   3   6  10       15.90       15.05      8.17 o 
   4   6  10        0.00        3.09      6.62 o 
   5   6  10        3.28        1.31      6.60 o 
   6   6  10        0.03       -1.78      6.99 o 
   7   6  10        4.50        4.29      6.42 o 
   8   6  10        5.95        8.05      6.70 o 
  -7   7  10        4.00        3.01     12.05 o 
  -6   7  10        0.01       -0.87      7.69 o 
  -5   7  10        1.67        0.35      7.46 o 
  -4   7  10        2.04       -0.33      6.96 o 
  -3   7  10        0.41        0.50      7.46 o 
  -2   7  10        0.01       -0.50      7.10 o 
  -1   7  10        0.01       -1.78      6.72 o 
   0   7  10        7.44        4.18      7.69 o 
   1   7  10      120.49      149.51     17.52 o 
   2   7  10        0.15        4.61      8.17 o 
   3   7  10       92.10      142.54     24.11 o 
   4   7  10        1.09        1.62      7.67 o 
   5   7  10        0.90        3.68     12.72 o 
 -13   1  11        6.24        7.74      7.80 o 
 -12   1  11        6.62        3.90      7.20 o 
 -11   1  11        0.85        2.94      6.38 o 
 -10   1  11        3.79        0.62      5.56 o 
  -9   1  11        2.78       -1.75      4.90 o 
  -8   1  11        0.28       -1.58      3.78 o 
  -7   1  11       31.52       22.84      5.71 o 
  -6   1  11        6.66        5.68      3.99 o 
  -5   1  11       30.03       29.87      7.20 o 
  -4   1  11     2330.04     2282.82     70.84 o 
  -3   1  11       85.97       85.25      6.52 o 
  -2   1  11     1708.43     1709.15     58.53 o 
  -1   1  11       54.51       43.69     11.65 o 
   0   1  11        8.41        4.92      3.15 o 
   1   1  11        1.28        2.22      3.02 o 
   2   1  11      212.70      203.12     14.00 o 
   3   1  11      110.29       90.87      8.17 o 
   4   1  11        6.02        8.65      3.99 o 
   5   1  11       32.74       51.50      9.57 o 
   6   1  11       47.77       50.57      9.48 o 
   7   1  11        1.30        1.51      4.97 o 
   8   1  11        4.15        4.94      5.95 o 
   9   1  11        5.79        5.65      6.19 o 
  10   1  11        0.01        2.26      6.62 o 
  11   1  11        3.55        7.29      7.67 o 
  12   1  11        0.69       -4.61      7.20 o 
 -13   2  11       30.49       22.43     10.42 o 
 -12   2  11      147.66      145.57     17.15 o 
 -11   2  11        0.63        0.93      6.38 o 
 -10   2  11       87.31       78.71     10.08 o 
  -9   2  11      180.73      147.32     17.36 o 
  -8   2  11        4.02        7.11      4.69 o 
  -7   2  11       85.64       73.84     10.46 o 
  -6   2  11       78.18       71.10      8.23 o 
  -5   2  11      105.56       99.32     10.13 o 
  -4   2  11      163.59      173.73     12.30 o 
  -3   2  11      189.87      198.93     11.17 o 
  -2   2  11      326.99      304.24     17.28 o 
  -1   2  11        1.16       -0.14      2.86 o 
   0   2  11      162.52      169.86     10.33 o 
   1   2  11       16.57       11.88      4.15 o 
   2   2  11        9.25        8.27      3.93 o 
   3   2  11       86.13       74.48      7.96 o 
   4   2  11       44.65       49.22      8.44 o 
   5   2  11       22.64       21.39      6.17 o 
   6   2  11      372.80      368.08     29.10 o 
   7   2  11       12.14       18.67      7.09 o 
   8   2  11        0.62        2.38      6.01 o 
   9   2  11       31.42       30.76      9.91 o 
  10   2  11        2.62        5.65      7.22 o 
  11   2  11        4.47        0.84      7.29 o 
 -13   3  11        1.62       -2.68     12.39 o 
 -12   3  11        0.41        2.28      6.15 o 
 -11   3  11        0.52        2.70      6.05 o 
 -10   3  11        0.73       -2.21      5.11 o 
  -9   3  11        3.20        3.01      5.11 o 
  -8   3  11        0.33       -0.21      4.33 o 
  -7   3  11       40.01       41.74      7.45 o 
  -6   3  11      175.14      188.20     12.24 o 
  -5   3  11      796.45      806.63     76.95 o 
  -4   3  11      136.99      119.67     12.78 o 
  -3   3  11        9.75        9.22      5.67 o 
  -2   3  11      124.54      107.86     11.94 o 
  -1   3  11     1167.30     1091.45     57.09 o 
   0   3  11      301.44      295.95     20.09 o 
   1   3  11        0.14        0.56      4.48 o 
   2   3  11       12.28        6.82      7.15 o 
   3   3  11        8.88        6.95      4.05 o 
   4   3  11        4.11        3.51      3.88 o 
   5   3  11       31.78       47.92      7.65 o 
   6   3  11        0.01        0.20      4.08 o 
   7   3  11        1.25        1.13      4.44 o 
   8   3  11       17.28       25.63      7.13 o 
   9   3  11        1.35        0.28      6.14 o 
  10   3  11        1.04        2.17      7.46 o 
  11   3  11        2.86       -2.48      7.53 o 
 -12   4  11        0.99       -1.69      6.62 o 
 -11   4  11        0.91        0.80      6.31 o 
 -10   4  11        0.07        2.27      5.93 o 
  -9   4  11       16.44        5.01      5.75 o 
  -8   4  11      323.80      322.31     32.96 o 
  -7   4  11        2.58        1.61      5.80 o 
  -6   4  11       20.07       18.85      8.01 o 
  -5   4  11        1.36        0.26      5.09 o 
  -4   4  11        0.99        0.47      4.81 o 
  -3   4  11        0.47        0.30      4.61 o 
  -2   4  11       95.12       85.55     11.94 o 
  -1   4  11      166.02      152.12     14.66 o 
   0   4  11        4.52        3.22      5.62 o 
   1   4  11       28.39       22.51      7.53 o 
   2   4  11       29.09       36.60      8.99 o 
   3   4  11        2.55        0.03      4.58 o 
   4   4  11        1.96        1.77      4.38 o 
   5   4  11        3.10        3.96      4.56 o 
   6   4  11        0.81        0.70      4.37 o 
   7   4  11       58.71       60.31      9.46 o 
   8   4  11       11.23       11.65      5.22 o 
   9   4  11        1.85        3.88      5.72 o 
  10   4  11        5.27       10.07      7.02 o 
 -11   5  11        0.58        0.99      9.06 o 
 -10   5  11        0.08       -1.62      7.80 o 
  -9   5  11        0.01       -0.33      6.87 o 
  -8   5  11        1.18        4.02      7.22 o 
  -7   5  11      233.35      240.42     28.13 o 
  -6   5  11       37.00       29.46     10.88 o 
  -5   5  11        0.76        0.18      6.24 o 
  -4   5  11       10.23        5.96      6.19 o 
  -3   5  11       19.79       16.80      7.56 o 
  -2   5  11       11.90       14.33      7.46 o 
  -1   5  11        0.54        1.72      5.31 o 
   0   5  11      230.40      240.21     18.46 o 
   1   5  11      457.22      531.36     28.96 o 
   2   5  11        2.10        4.89      6.14 o 
   3   5  11       35.39       38.83     12.89 o 
   4   5  11        0.22        0.91      6.14 o 
   5   5  11        0.00        0.99      6.51 o 
   6   5  11       20.35       23.16      9.15 o 
   7   5  11        0.21        2.61      5.56 o 
   8   5  11        1.06       -0.82      4.64 o 
   9   5  11        0.76       -3.10      4.78 o 
  -9   6  11        2.97        2.01     10.72 o 
  -8   6  11        4.75        4.75      6.47 o 
  -7   6  11       17.59       14.43      8.96 o 
  -6   6  11       15.93       11.18      8.44 o 
  -5   6  11        0.89        0.00      7.10 o 
  -4   6  11        0.04       -0.78      6.38 o 
  -3   6  11       14.22       17.90      8.40 o 
  -2   6  11        0.66       -2.66      5.43 o 
  -1   6  11       16.51       11.85      7.93 o 
   0   6  11        1.49        3.75      6.62 o 
   1   6  11       34.39       41.16     11.05 o 
   2   6  11        7.32        6.60      7.23 o 
   3   6  11        1.12        1.00      6.27 o 
   4   6  11        0.80        4.68      7.20 o 
   5   6  11        0.08       -1.57      6.98 o 
   6   6  11        5.41        0.00      7.23 o 
   7   6  11        4.05       11.72     12.72 o 
  -4   7  11        0.17        4.01      8.04 o 
  -3   7  11        1.46       -5.60      6.51 o 
  -2   7  11        3.50       -1.29      7.43 o 
  -1   7  11        6.37       10.22      8.96 o 
   0   7  11        5.33        9.34      8.64 o 
   1   7  11       61.91       57.22     13.36 o 
   2   7  11      181.34      207.47     43.70 o 
   3   7  11        3.16       18.42     14.06 o 
 -13   0  12        4.91        3.68     11.72 o 
 -12   0  12       50.65       22.77     13.39 o 
 -11   0  12       81.54       56.92     17.08 o 
 -10   0  12        0.35        6.70      9.71 o 
  -9   0  12        0.05        7.70      9.38 o 
  -8   0  12        1.33        5.02      8.71 o 
  -7   0  12       16.23       13.06      9.04 o 
  -6   0  12      353.43      323.13     26.79 o 
  -5   0  12        4.73        6.70      7.37 o 
  -4   0  12     1201.48     1130.77     45.87 o 
  -3   0  12        1.82       -0.99      3.90 o 
  -2   0  12       31.06       18.36      7.20 o 
  -1   0  12       19.33       14.18      5.56 o 
   0   0  12        4.03        2.90      4.00 o 
   1   0  12        0.08       -0.33      5.36 o 
   2   0  12       77.06       75.68     14.40 o 
   3   0  12      370.34      373.35     28.46 o 
   4   0  12      897.54      831.09     42.86 o 
   5   0  12       27.88       31.14     12.05 o 
   6   0  12        3.24        2.34      7.70 o 
   7   0  12       25.46       33.48     13.06 o 
   8   0  12        4.90       10.05      9.71 o 
   9   0  12        0.95        8.04     10.38 o 
  10   0  12       20.40       31.81     15.07 o 
  11   0  12       11.00       24.11     15.07 o 
 -13   1  12        6.96       -1.17      8.29 o 
 -12   1  12       16.21       15.47      8.75 o 
 -11   1  12        5.34        6.53      7.57 o 
 -10   1  12        1.61        4.91      6.48 o 
  -9   1  12        0.05        4.52      5.68 o 
  -8   1  12       53.72       46.50     10.04 o 
  -7   1  12       72.04       60.79     15.50 o 
  -6   1  12       73.86       65.63      8.23 o 
  -5   1  12      461.27      455.12     17.45 o 
  -4   1  12     1207.99     1172.54     26.91 o 
  -3   1  12      760.91      752.55     49.45 o 
  -2   1  12       22.63       25.03      4.63 o 
  -1   1  12        1.42        1.42      3.09 o 
   0   1  12        1.28        0.01      3.24 o 
   1   1  12      273.61      253.96     21.59 o 
   2   1  12      188.74      188.49     23.59 o 
   3   1  12       23.14       22.57      7.09 o 
   4   1  12      145.64      163.87     14.53 o 
   5   1  12        7.14        5.42      5.38 o 
   6   1  12        1.51       -0.67      4.97 o 
   7   1  12       11.66        8.75      6.62 o 
   8   1  12        7.09        5.14      6.27 o 
   9   1  12       22.58       23.07      9.35 o 
  10   1  12       10.33       14.24      8.75 o 
  11   1  12        0.02        3.18      7.81 o 
 -12   2  12        2.37        3.64      7.80 o 
 -11   2  12        0.24       -2.09      6.98 o 
 -10   2  12       10.71        2.98      6.74 o 
  -9   2  12        3.02       -1.12      4.93 o 
  -8   2  12       23.02       16.17      6.18 o 
  -7   2  12       58.46       49.58      8.16 o 
  -6   2  12       89.30       93.57     10.06 o 
  -5   2  12       20.19       23.28      5.93 o 
  -4   2  12       14.96       10.40      4.69 o 
  -3   2  12      242.74      230.45     29.47 o 
  -2   2  12       10.69        3.35      4.72 o 
  -1   2  12        6.96        3.97      5.52 o 
   0   2  12        5.70        8.44      4.17 o 
   1   2  12        0.33        1.36      3.32 o 
   2   2  12      191.72      177.34     11.32 o 
   3   2  12       36.70       37.07      6.68 o 
   4   2  12        4.05        2.68      3.87 o 
   5   2  12      122.41      131.32     14.29 o 
   6   2  12       14.35       10.07      6.67 o 
   7   2  12        6.72        9.76      7.06 o 
   8   2  12        0.14        1.80      6.14 o 
   9   2  12       18.29       22.70      9.46 o 
  10   2  12        1.96        2.58      7.33 o 
 -12   3  12        2.83        1.00     12.39 o 
 -11   3  12        6.18       10.05      7.15 o 
 -10   3  12       14.37       14.76      6.87 o 
  -9   3  12       34.43       34.28      7.99 o 
  -8   3  12        0.05        0.60      5.31 o 
  -7   3  12       32.60       33.81      7.40 o 
  -6   3  12      523.32      499.88     25.30 o 
  -5   3  12        0.00        0.36      5.32 o 
  -4   3  12       66.27       54.39     10.17 o 
  -3   3  12        0.01        2.48      4.81 o 
  -2   3  12      394.81      390.91     22.43 o 
  -1   3  12       70.36       81.49     11.44 o 
   0   3  12      183.22      184.68     26.45 o 
   1   3  12       38.12       36.57      8.64 o 
   2   3  12       18.65       18.70      7.20 o 
   3   3  12        0.07        0.83      3.72 o 
   4   3  12      206.32      198.43     21.02 o 
   5   3  12        0.70       -3.18      4.07 o 
   6   3  12        6.99        7.31      5.37 o 
   7   3  12        2.83       -0.09      6.11 o 
   8   3  12       10.37       16.09      8.62 o 
   9   3  12        0.00        3.14      7.39 o 
  10   3  12        0.07        4.20      7.72 o 
 -11   4  12        3.12       -1.00      9.00 o 
 -10   4  12        0.79        2.63      5.96 o 
  -9   4  12       33.44       23.44      9.71 o 
  -8   4  12        0.01        0.65      6.98 o 
  -7   4  12       85.60       78.43     13.10 o 
  -6   4  12        8.00        7.27      6.85 o 
  -5   4  12       13.67        8.56     11.22 o 
  -4   4  12        7.71        7.21      6.51 o 
  -3   4  12        9.91        1.34      5.45 o 
  -2   4  12        4.82        0.68      5.67 o 
  -1   4  12      156.17      164.79     18.58 o 
   0   4  12       83.76       64.61     11.39 o 
   1   4  12       85.89       76.39     15.07 o 
   2   4  12       13.60       12.18      6.96 o 
   3   4  12        0.21       -0.78      5.32 o 
   4   4  12       19.19       23.34      8.44 o 
   5   4  12        2.71        6.01      5.24 o 
   6   4  12       43.88       43.36      8.72 o 
   7   4  12       40.25       38.18      8.66 o 
   8   4  12        5.39        9.82      6.78 o 
   9   4  12        2.38       -1.14      7.77 o 
  -9   5  12        6.28        5.05      8.48 o 
  -8   5  12       67.68       64.29     19.09 o 
  -7   5  12      157.75      142.74     16.92 o 
  -6   5  12        0.65        1.35      6.38 o 
  -5   5  12        6.93        5.82      7.09 o 
  -4   5  12        8.54       11.74      7.43 o 
  -3   5  12       16.74       19.87      8.75 o 
  -2   5  12       53.35       71.34     12.65 o 
  -1   5  12       11.87        4.02     15.07 o 
   0   5  12      187.70      192.16     18.34 o 
   1   5  12        5.93        9.55      7.08 o 
   2   5  12        2.10        3.25      6.01 o 
   3   5  12        0.00        0.97      5.71 o 
   4   5  12        3.36       -1.03      6.43 o 
   5   5  12       31.98       35.49     10.88 o 
   6   5  12       22.70       31.30     10.41 o 
   7   5  12       10.46        7.43      8.51 o 
   8   5  12        0.98       -0.85      5.04 o 
  -6   6  12        3.16        1.34      7.58 o 
  -5   6  12        1.92        1.21      7.46 o 
  -4   6  12        0.01       -1.45      6.67 o 
  -3   6  12        0.70        3.22      7.43 o 
  -2   6  12        0.35        0.80      6.67 o 
  -1   6  12       27.72       27.43     10.30 o 
   0   6  12        7.21       14.16      8.75 o 
   1   6  12        0.09        3.12      7.48 o 
   2   6  12        0.62       -1.02      7.09 o 
   3   6  12        6.53        7.66      8.40 o 
   4   6  12        1.39        2.51      7.69 o 
   5   6  12        0.05       -1.77      7.43 o 
 -12   1  13        0.13        0.68      8.17 o 
 -11   1  13        2.96        5.66      7.93 o 
 -10   1  13        0.93        3.10      7.09 o 
  -9   1  13       11.61        8.61      7.00 o 
  -8   1  13       13.08        6.24      6.19 o 
  -7   1  13       29.83       21.43      7.93 o 
  -6   1  13      122.02      134.41     11.19 o 
  -5   1  13      127.09      126.15     10.67 o 
  -4   1  13       57.80       53.76      7.91 o 
  -3   1  13       94.54       77.27     10.76 o 
  -2   1  13       37.10       38.24     11.72 o 
  -1   1  13       49.61       37.72      8.71 o 
   0   1  13      199.26      214.12     12.42 o 
   1   1  13       43.36       41.74      6.87 o 
   2   1  13      323.21      304.08     36.33 o 
   3   1  13       31.67       37.12      8.76 o 
   4   1  13       29.20       38.58      9.33 o 
   5   1  13        0.05        2.22      5.53 o 
   6   1  13        4.97        8.48      6.62 o 
   7   1  13        0.25        4.06      6.03 o 
   8   1  13        4.27        7.58      7.67 o 
   9   1  13        0.26       -1.06      6.62 o 
  10   1  13       96.28      149.23     18.58 o 
 -12   2  13       19.88       56.59     19.42 o 
 -11   2  13        3.12        0.18      7.29 o 
 -10   2  13        0.05        5.51      7.69 o 
  -9   2  13        7.78        5.34      7.06 o 
  -8   2  13        3.66        3.97      5.33 o 
  -7   2  13       15.16       14.57      6.75 o 
  -6   2  13      116.13      110.34     11.17 o 
  -5   2  13        9.27        8.85      6.14 o 
  -4   2  13       52.25       49.28      9.77 o 
  -3   2  13       57.19       56.22     10.28 o 
  -2   2  13       23.20       25.48      7.80 o 
  -1   2  13        2.02        2.21      4.81 o 
   0   2  13        0.87        2.25      4.75 o 
   1   2  13       82.81       80.67      9.31 o 
   2   2  13      156.20      145.70     11.26 o 
   3   2  13       17.90       19.93      6.00 o 
   4   2  13       15.71       12.03      6.82 o 
   5   2  13       29.52       12.40      7.29 o 
   6   2  13        0.87        0.96      6.14 o 
   7   2  13        1.22       -2.02      6.38 o 
   8   2  13       18.15       35.05     10.88 o 
   9   2  13        0.57       -5.24      6.51 o 
 -11   3  13        2.48        5.02     13.06 o 
 -10   3  13       11.01        8.13      7.05 o 
  -9   3  13        1.58        1.02      5.75 o 
  -8   3  13        4.09        7.46      7.22 o 
  -7   3  13      121.77      109.41     14.90 o 
  -6   3  13      112.60      109.32     16.57 o 
  -5   3  13        3.97        1.67      6.16 o 
  -4   3  13        3.39        7.36      7.20 o 
  -3   3  13        0.78        0.89      5.29 o 
  -2   3  13      185.39      183.60     16.66 o 
  -1   3  13      137.14      125.18     14.05 o 
   0   3  13       14.06       10.61      6.51 o 
   1   3  13       12.51        8.37      6.28 o 
   2   3  13       24.40       27.30      8.51 o 
   3   3  13       28.88       21.17      8.01 o 
   4   3  13       17.19       10.40      5.60 o 
   5   3  13       61.16       65.43      9.49 o 
   6   3  13        0.00       -1.14      5.87 o 
   7   3  13       26.72       40.86     11.44 o 
   8   3  13        8.57       16.60      9.22 o 
   9   3  13       27.90       17.41     13.39 o 
 -10   4  13        2.22        5.69     11.72 o 
  -9   4  13        0.31        3.88      7.96 o 
  -8   4  13       33.95       37.27     11.25 o 
  -7   4  13       41.26       32.07     10.53 o 
  -6   4  13        0.02        0.42      6.72 o 
  -5   4  13        1.68       -2.34      5.45 o 
  -4   4  13       11.89       12.88      7.46 o 
  -3   4  13       18.53       12.95      7.67 o 
  -2   4  13       24.98       24.37      8.48 o 
  -1   4  13        4.12        8.06      6.51 o 
   0   4  13       55.97       66.08     12.18 o 
   1   4  13       41.97       31.42      9.09 o 
   2   4  13        0.02        0.99      5.91 o 
   3   4  13        3.26        5.49      6.60 o 
   4   4  13        4.30       11.31      7.77 o 
   5   4  13        0.16        2.51      6.52 o 
   6   4  13       26.07       22.38      7.78 o 
   7   4  13       30.75       48.83      9.88 o 
   8   4  13        3.76        7.37     11.38 o 
  -8   5  13       70.69       36.16     16.74 o 
  -7   5  13        2.37        4.44      7.48 o 
  -6   5  13        5.42        2.98      7.57 o 
  -5   5  13        0.16       -1.34      6.87 o 
  -4   5  13        1.98        2.01      7.46 o 
  -3   5  13        7.75        4.36      7.57 o 
  -2   5  13        4.76        1.34      7.10 o 
  -1   5  13        3.44        3.06      7.00 o 
   0   5  13        1.54        5.58      6.91 o 
   1   5  13        3.06        3.01      6.87 o 
   2   5  13        9.75       15.93      8.51 o 
   3   5  13        4.00        0.31      6.85 o 
   4   5  13        4.45        8.21      7.77 o 
   5   5  13        2.07        4.95      8.17 o 
   6   5  13       35.05       38.14     15.91 o 
  -4   6  13        2.03        9.04     13.06 o 
  -3   6  13        2.59        0.50      8.17 o 
  -2   6  13       56.51       62.15     14.01 o 
  -1   6  13       84.97       99.30     15.97 o 
   0   6  13       10.41        9.55      8.93 o 
   1   6  13        4.00        0.92      7.93 o 
   2   6  13        0.33       -2.17      7.69 o 
 -11   0  14        1.64       10.05     13.06 o 
 -10   0  14        2.59       10.72     11.72 o 
  -9   0  14       26.17       15.40     12.39 o 
  -8   0  14       33.79       41.52     15.40 o 
  -7   0  14      137.61      139.97     21.76 o 
  -6   0  14       58.97       73.33     16.74 o 
  -5   0  14       27.10        9.38      9.04 o 
  -4   0  14        1.10       -1.67      7.70 o 
  -3   0  14        4.58        4.35      7.37 o 
  -2   0  14        6.86        0.00      7.03 o 
  -1   0  14        6.15        5.69      8.04 o 
   0   0  14       35.83       59.60     14.73 o 
   1   0  14       28.79       52.57     14.40 o 
   2   0  14       22.99       20.43     11.38 o 
   3   0  14      146.50      156.71     22.10 o 
   4   0  14        1.80        5.02      8.71 o 
   5   0  14       22.63       19.42     12.05 o 
   6   0  14       43.85       38.51     14.73 o 
   7   0  14       12.82       21.10     12.39 o 
   8   0  14       32.23       62.28     19.09 o 
   9   0  14       32.86       56.92     19.09 o 
 -11   1  14        0.10        3.47      8.28 o 
 -10   1  14        0.15        4.57      7.29 o 
  -9   1  14        1.84        4.70      7.15 o 
  -8   1  14       11.48       15.46      9.88 o 
  -7   1  14       12.34       13.72      7.87 o 
  -6   1  14        5.49        2.34      6.27 o 
  -5   1  14        7.66        7.74      5.21 o 
  -4   1  14       10.15       10.58      6.58 o 
  -3   1  14       32.86       20.03      7.69 o 
  -2   1  14        0.50        1.32      5.09 o 
  -1   1  14       12.87        9.89      6.10 o 
   0   1  14        6.47        2.42      5.53 o 
   1   1  14       44.83       49.31      9.94 o 
   2   1  14       67.56       57.78     13.90 o 
   3   1  14        3.88        2.03      5.56 o 
   4   1  14        0.00       -1.65      5.29 o 
   5   1  14        1.53       -2.03      5.80 o 
   6   1  14        3.36        3.15      6.74 o 
   7   1  14       17.83       14.90      8.76 o 
   8   1  14        1.57        3.47      7.77 o 
   9   1  14       75.19      108.16     23.77 o 
 -11   2  14        0.00       -6.36     11.38 o 
 -10   2  14        4.83        8.90      8.99 o 
  -9   2  14        0.61        2.51      7.00 o 
  -8   2  14       26.45       17.84      8.44 o 
  -7   2  14       79.36       67.10     12.29 o 
  -6   2  14       72.49       67.24     11.94 o 
  -5   2  14       14.36       23.78      8.48 o 
  -4   2  14        1.02        2.11      5.62 o 
  -3   2  14        4.78        0.67      5.68 o 
  -2   2  14        0.07        1.12      5.43 o 
  -1   2  14        6.33        5.15      5.71 o 
   0   2  14        0.09       -0.10      5.31 o 
   1   2  14       16.39        3.26      5.71 o 
   2   2  14        0.57        1.06      4.42 o 
   3   2  14        0.80       -1.53      5.09 o 
   4   2  14       78.17       80.57     20.09 o 
   5   2  14        6.23        3.43      6.91 o 
   6   2  14        0.33       -0.69      6.72 o 
   7   2  14       19.44       28.79     10.25 o 
   8   2  14       24.00       41.88     12.05 o 
 -10   3  14        1.71        2.68     12.39 o 
  -9   3  14        0.22       -3.15      7.09 o 
  -8   3  14        8.54        7.84      8.28 o 
  -7   3  14       13.87       12.70      8.44 o 
  -6   3  14        1.58       -2.48      6.62 o 
  -5   3  14       24.99       23.28      9.22 o 
  -4   3  14        1.73        1.47      6.27 o 
  -3   3  14       10.80        7.25      7.00 o 
  -2   3  14        1.78       -2.18      5.92 o 
  -1   3  14       16.39       15.76      7.63 o 
   0   3  14       62.16       59.25     11.47 o 
   1   3  14        0.00        2.84      6.03 o 
   2   3  14        3.01        2.51      6.39 o 
   3   3  14       12.58       11.55      7.33 o 
   4   3  14        0.86        0.18      6.24 o 
   5   3  14        0.02        0.32      6.24 o 
   6   3  14       13.69       21.77     12.56 o 
   7   3  14       17.09       19.03      9.60 o 
   8   3  14       31.72       61.95     19.76 o 
  -8   4  14       23.10        9.53      8.85 o 
  -7   4  14        0.00        0.63      7.33 o 
  -6   4  14        7.66        4.65      7.69 o 
  -5   4  14       22.99       16.01      8.86 o 
  -4   4  14       40.73       29.64     10.04 o 
  -3   4  14        4.63        5.23      7.53 o 
  -2   4  14        0.00        1.14      6.84 o 
  -1   4  14       15.60       22.63      9.11 o 
   0   4  14       33.02       24.75      9.35 o 
   1   4  14        0.23       -1.33      6.27 o 
   2   4  14        0.39        1.89      6.72 o 
   3   4  14        1.31        4.72      7.09 o 
   4   4  14        7.08        6.37      7.56 o 
   5   4  14       10.04        6.65      8.11 o 
  -6   5  14        0.86       11.05     13.39 o 
  -5   5  14        1.93        0.50      8.05 o 
  -4   5  14       24.38       29.40     11.10 o 
  -3   5  14       42.42       51.11     13.10 o 
  -2   5  14        7.55        6.60      8.25 o 
  -1   5  14       27.86       25.70     10.20 o 
   0   5  14        2.22       -3.73      7.06 o 
   1   5  14        0.05        3.35      7.69 o 
   2   5  14        1.22        1.84      7.81 o 
   3   5  14        3.72        5.54      8.40 o 
   4   5  14        0.05        1.34     11.38 o 
 -10   1  15        0.00        0.28      8.51 o 
  -9   1  15       16.89       21.85     10.11 o 
  -8   1  15       27.45       19.92      9.20 o 
  -7   1  15       22.70       30.47      9.87 o 
  -6   1  15        9.87        4.69      9.71 o 
  -5   1  15       23.04       33.15     13.39 o 
  -4   1  15        0.48       -1.52      6.01 o 
  -3   1  15       11.66       15.31      7.33 o 
  -2   1  15        4.33        2.61      5.91 o 
  -1   1  15       18.74       16.41     10.72 o 
   0   1  15        2.71        0.67      8.71 o 
   1   1  15        0.46        6.16      6.74 o 
   2   1  15        5.32        7.81      6.96 o 
   3   1  15        0.06        2.77      6.34 o 
   4   1  15        4.80        3.83      6.82 o 
   5   1  15       35.32       41.00     11.16 o 
   6   1  15       12.26       10.21      8.52 o 
   7   1  15       17.86       16.60     10.04 o 
  -9   2  15        8.02        7.31      9.06 o 
  -8   2  15       24.64       36.16     15.74 o 
  -7   2  15       11.99       11.38     11.38 o 
  -6   2  15        0.60       -3.36      6.58 o 
  -5   2  15        0.38        4.19      6.98 o 
  -4   2  15        1.53       -3.21      6.03 o 
  -3   2  15        1.08        1.65      6.38 o 
  -2   2  15       14.76       16.03      7.93 o 
  -1   2  15        0.25        1.78      6.24 o 
   0   2  15       10.60        8.56      6.92 o 
   1   2  15       30.00       20.09     12.39 o 
   2   2  15        0.00       -6.03      8.37 o 
   3   2  15        2.73        4.90      6.96 o 
   4   2  15        0.01        4.77      7.20 o 
   5   2  15        0.23       -1.16      6.74 o 
   6   2  15        2.67        8.55      8.40 o 
   7   2  15       34.77       38.84     17.41 o 
  -8   3  15        3.14        1.88      8.38 o 
  -7   3  15        0.44       -4.55      6.72 o 
  -6   3  15       23.49       28.62     10.30 o 
  -5   3  15       33.65       31.31     10.42 o 
  -4   3  15        0.24        0.38      6.98 o 
  -3   3  15        3.21        0.12      6.84 o 
  -2   3  15        0.04        0.57      6.74 o 
  -1   3  15       13.49        8.58      7.57 o 
   0   3  15        9.42        3.97      6.72 o 
   1   3  15       11.28        8.20      7.58 o 
   2   3  15        0.57       -1.77      6.43 o 
   3   3  15        4.24       -4.02     10.38 o 
   4   3  15       12.49        3.35     10.38 o 
   5   3  15        4.02        2.34     11.05 o 
   6   3  15        6.94        2.01     10.38 o 
  -7   4  15        7.69       20.09     15.07 o 
  -6   4  15       20.46       28.38     11.23 o 
  -5   4  15        0.20       -2.15      6.98 o 
  -4   4  15        3.03        8.23      8.20 o 
  -3   4  15        3.18        4.53      7.87 o 
  -2   4  15        0.77       -3.37      6.72 o 
  -1   4  15        5.09       -2.36      6.98 o 
   0   4  15        1.52        5.14      7.80 o 
   1   4  15        3.50       -0.55      7.20 o 
   2   4  15       19.25       15.99      9.33 o 
   3   4  15        1.02        3.18      7.79 o 
   4   4  15        1.16       -2.34     10.05 o 
   0   5  15        0.13        5.36     11.38 o 
   1   5  15        4.10        7.70     12.05 o 
  -8   0  16       10.20        5.69     13.06 o 
  -7   0  16        5.46        2.01     10.72 o 
  -6   0  16        1.98       -1.00      9.71 o 
   0   0  16       36.07       52.91     16.41 o 
   1   0  16        2.95        7.03     11.05 o 
   2   0  16        0.02       -1.34     10.05 o 
   3   0  16        2.05       -3.68      9.38 o 
   4   0  16        1.81        0.67     10.72 o 
   5   0  16        0.66        3.01     11.38 o 
   6   0  16        7.25       11.05     13.06 o 
  -8   1  16       37.44       29.80     16.07 o 
  -7   1  16       39.68       39.18     16.41 o 
  -6   1  16        2.66        1.00     10.05 o 
  -5   1  16        0.72       -1.00      9.38 o 
  -4   1  16        5.24        3.35      9.71 o 
  -3   1  16        2.47        8.71     11.05 o 
  -2   1  16        6.13        0.00     10.05 o 
  -1   1  16       12.80        6.03     10.72 o 
   0   1  16        5.93       11.72     11.38 o 
   1   1  16        0.39        3.01     10.05 o 
   2   1  16        1.74        6.62      7.20 o 
   3   1  16        0.45        2.90      7.09 o 
   4   1  16        8.67       19.28      9.33 o 
   5   1  16        0.21        3.98      7.80 o 
   6   1  16        2.68       -0.67     11.05 o 
  -7   2  16        3.19        0.33     11.72 o 
  -6   2  16        0.05        3.01     11.05 o 
  -5   2  16        3.83       -1.93      7.33 o 
  -4   2  16       11.49       14.46      8.51 o 
  -3   2  16       17.13        8.81      8.10 o 
  -2   2  16        9.12       13.22      8.67 o 
  -1   2  16       10.75        6.46      7.57 o 
   0   2  16        0.79       -2.34      9.38 o 
   1   2  16       24.27       31.14     14.73 o 
   2   2  16        0.74       -0.33     10.72 o 
   3   2  16        0.03       -2.34     10.38 o 
   4   2  16        0.01       -3.01     10.38 o 
   5   2  16        2.71        4.02     12.72 o 
  -6   3  16       20.27       17.37     10.01 o 
  -5   3  16       19.78       24.95     11.01 o 
  -4   3  16        1.45        0.93      7.80 o 
  -3   3  16        3.07        6.85      7.93 o 
  -2   3  16        0.68        0.86      7.46 o 
  -1   3  16        2.14        2.23      7.20 o 
   0   3  16        0.21        5.75      7.80 o 
   1   3  16       13.97       13.03      8.87 o 
   2   3  16        4.93        2.68     11.38 o 
   3   3  16        0.19       -1.67     11.05 o 
  -3   4  16        2.24       -4.20      7.93 o 
  -2   4  16        2.75        6.48      8.75 o 
  -1   4  16        0.24       -5.02     10.38 o 
   0   4  16        2.10       -6.36     10.38 o 
   1   4  16        1.33        1.67     11.05 o 
  -6   1  17        3.99        3.68     12.39 o 
  -5   1  17        2.11       -1.67     10.72 o 
  -1   1  17       25.85       32.81     15.74 o 
   0   1  17        3.79        5.36     12.05 o 
   1   1  17        0.52       -1.34     11.72 o 
   2   1  17        3.35       -6.03      9.71 o 
   3   1  17        4.67       10.57      9.22 o 
  -5   2  17        1.41        2.34     12.05 o 
  -4   2  17        0.98        4.95      8.99 o 
  -3   2  17       42.75       40.95     11.96 o 
  -2   2  17       19.05       33.15     16.41 o 
  -1   2  17        1.14        3.35     13.06 o 
   0   2  17       88.29      142.98     25.11 o 
   1   2  17       11.20       24.44     15.07 o 
   2   2  17        1.95        9.04     12.72 o 
                                                 
